# Supplementary material for: Untargeted Metabolomics Reveals Predominant Alterations in Lipid Metabolism Following Light Exposure in Broccoli Sprouts
Source: Int J Mol Sci. 2015 Jun 15;16(6):13678–91. doi: 10.3390/ijms160613678 (PMC4490517; doi:10.3390/ijms160613678)
Supplement: Supplementary file 1 [file ijms-16-13678-s001.zip]

Archive with 3 entries (2 files):
- ijms-80155-Supplementary Information/
- ijms-80155-Supplementary Information/ijms-80155-Figure S1.pdf
- ijms-80155-Supplementary Information/Tables S1-S4.xlsx
