# Supplementary material for: Untargeted Metabolomics Reveals Predominant Alterations in Lipid Metabolism Following Light Exposure in Broccoli Sprouts
Source: Int J Mol Sci. 2015 Jun 15;16(6):13678–91. doi: 10.3390/ijms160613678 (PMC4490517; doi:10.3390/ijms160613678)
Supplement: Supplementary file 1 [file ijms-16-13678-s001.zip › ijms-80155-Supplementary Information/Tables S1-S4.xlsx]

## Sheet: Table S1
Table S1. Tentative identifications of metabolites by mass (<10ppm) that are altered in broccoli sprouts exposed to continuous light (ANOVA P<0.01). Ordered by KEGG number.
Compound Name	HMDB	PubChem	KEGG	neutral mass	Formula
Oxalacetic acid	HMDB00223	970	C00036	132.006	C4H4O5
Ornithine	HMDB00214	6262	C00077	132.09	C5H12N2O2
Furan	HMDB13785	5988	C00089	342.116	C12H22O11
PC(16:0/18:2(9Z,12Z))	HMDB07973	5287971	C00157	757.562	C42H80NO8P
PC(16:0/18:1(9Z))	HMDB07972	5497103	C00157	759.578	C42H82NO8P
PC(18:0/18:2(9Z,12Z))	HMDB08039	6441487	C00157	785.593	C44H84NO8P
PC(16:0/16:1(9Z))	HMDB07969	6443788	C00157	731.547	C40H78NO8P
PC(18:2(9Z,12Z)/18:0)	HMDB08135	15378085	C00157	785.593	C44H84NO8P
PC(18:0/16:0)	HMDB08034	18631368	C00157	761.593	C42H84NO8P
PC(14:0/18:1(11Z))	HMDB07872	24778618	C00157	731.547	C40H78NO8P
PC(14:0/18:1(9Z))	HMDB07873	24778620	C00157	731.547	C40H78NO8P
PC(14:0/18:4(6Z,9Z,12Z,15Z))	HMDB07877	24778627	C00157	725.5	C40H72NO8P
PC(14:0/20:0)	HMDB07878	24778633	C00157	761.593	C42H84NO8P
PC(14:0/22:6(4Z,7Z,10Z,13Z,16Z,19Z))	HMDB07892	24778639	C00157	777.531	C44H76NO8P
PC(14:0/24:1(15Z))	HMDB07894	24778643	C00157	815.64	C46H90NO8P
PC(16:0/18:0)	HMDB07970	24778686	C00157	761.593	C42H84NO8P
PC(16:0/18:1(11Z))	HMDB07971	24778688	C00157	759.578	C42H82NO8P
PC(16:0/18:3(6Z,9Z,12Z))	HMDB07974	24778699	C00157	755.547	C42H78NO8P
PC(16:0/18:3(9Z,12Z,15Z))	HMDB07975	24778702	C00157	755.547	C42H78NO8P
PC(16:0/20:3(5Z,8Z,11Z))	HMDB07980	24778715	C00157	783.578	C44H82NO8P
PC(16:0/20:3(8Z,11Z,14Z))	HMDB07981	24778719	C00157	783.578	C44H82NO8P
PC(16:0/20:5(5Z,8Z,11Z,14Z,17Z))	HMDB07984	24778723	C00157	779.547	C44H78NO8P
PC(16:0/22:1(13Z))	HMDB07986	24778728	C00157	815.64	C46H90NO8P
PC(16:0/24:1(15Z))	HMDB07993	24778745	C00157	843.672	C48H94NO8P
PC(16:1(9Z)/18:1(11Z))	HMDB08004	24778766	C00157	757.562	C42H80NO8P
PC(16:1(9Z)/18:1(9Z))	HMDB08005	24778767	C00157	757.562	C42H80NO8P
PC(16:1(9Z)/18:2(9Z,12Z))	HMDB08006	24778768	C00157	755.547	C42H78NO8P
PC(16:1(9Z)/20:4(5Z,8Z,11Z,14Z))	HMDB08015	24778771	C00157	779.547	C44H78NO8P
PC(18:0/16:1(9Z))	HMDB08035	24778811	C00157	759.578	C42H82NO8P
PC(18:0/20:1(11Z))	HMDB08044	24778842	C00157	815.64	C46H90NO8P
PC(18:0/20:2(11Z,14Z))	HMDB08045	24778847	C00157	813.625	C46H88NO8P
PC(18:0/22:1(13Z))	HMDB08052	24778866	C00157	843.672	C48H94NO8P
PC(18:1(11Z)/18:1(11Z))	HMDB08070	24778895	C00157	785.593	C44H84NO8P
PC(18:1(11Z)/22:0)	HMDB08084	24778899	C00157	843.672	C48H94NO8P
PC(18:1(9Z)/14:0)	HMDB08097	24778931	C00157	731.547	C40H78NO8P
PC(18:1(9Z)/16:0)	HMDB08100	24778933	C00157	759.578	C42H82NO8P
PC(18:1(9Z)/16:1(9Z))	HMDB08101	24778935	C00157	757.562	C42H80NO8P
PC(18:1(9Z)/18:2(9Z,12Z))	HMDB08105	24778939	C00157	783.578	C44H82NO8P
PC(18:1(9Z)/20:0)	HMDB08109	24778945	C00157	815.64	C46H90NO8P
PC(18:1(9Z)/22:0)	HMDB08117	24778951	C00157	843.672	C48H94NO8P
PC(18:2(9Z,12Z)/16:0)	HMDB08133	24778972	C00157	757.562	C42H80NO8P
PC(18:3(9Z,12Z,15Z)/18:3(9Z,12Z,15Z))	HMDB08206	24778990	C00157	777.531	C44H76NO8P
PC(20:0/14:0)	HMDB08262	24779028	C00157	761.593	C42H84NO8P
PC(20:0/18:1(11Z))	HMDB08268	24779033	C00157	815.64	C46H90NO8P
PC(20:0/18:1(9Z))	HMDB08269	24779038	C00157	815.64	C46H90NO8P
PC(20:0/20:1(11Z))	HMDB08275	24779042	C00157	843.672	C48H94NO8P
PC(20:0/20:2(11Z,14Z))	HMDB08276	24779046	C00157	841.656	C48H92NO8P
PC(20:1(11Z)/20:1(11Z))	HMDB08308	24779063	C00157	841.656	C48H92NO8P
PC(20:5(5Z,8Z,11Z,14Z,17Z)/22:5(7Z,10Z,13Z,16Z,19Z))	HMDB08517	24779081	C00157	853.562	C50H80NO8P
PC(22:0/18:1(11Z))	HMDB08531	24779108	C00157	843.672	C48H94NO8P
PC(22:0/18:1(9Z))	HMDB08532	24779113	C00157	843.672	C48H94NO8P
PC(22:1(13Z)/22:1(13Z))	HMDB08578	24779126	C00157	897.719	C52H100NO8P
PC(20:0/18:2(9Z,12Z))	HMDB08270	24779263	C00157	813.625	C46H88NO8P
PC(14:0/20:1(11Z))	HMDB07879	52922226	C00157	759.578	C42H82NO8P
PC(14:0/20:2(11Z,14Z))	HMDB07880	52922228	C00157	757.562	C42H80NO8P
PC(14:0/20:3(8Z,11Z,14Z))	HMDB07882	52922230	C00157	755.547	C42H78NO8P
PC(14:0/22:2(13Z,16Z))	HMDB07888	52922236	C00157	785.593	C44H84NO8P
PC(14:1(9Z)/15:0)	HMDB07901	52922246	C00157	689.5	C37H72NO8P
PC(14:1(9Z)/18:0)	HMDB07904	52922260	C00157	731.547	C40H78NO8P
PC(14:1(9Z)/18:3(6Z,9Z,12Z))	HMDB07908	52922266	C00157	725.5	C40H72NO8P
PC(14:1(9Z)/18:3(9Z,12Z,15Z))	HMDB07909	52922268	C00157	725.5	C40H72NO8P
PC(14:1(9Z)/20:0)	HMDB07911	52922276	C00157	759.578	C42H82NO8P
PC(14:1(9Z)/20:1(11Z))	HMDB07912	52922278	C00157	757.562	C42H80NO8P
PC(14:1(9Z)/20:2(11Z,14Z))	HMDB07913	52922280	C00157	755.547	C42H78NO8P
PC(14:1(9Z)/22:2(13Z,16Z))	HMDB07921	52922294	C00157	783.578	C44H82NO8P
PC(14:1(9Z)/22:4(7Z,10Z,13Z,16Z))	HMDB07922	52922296	C00157	779.547	C44H78NO8P
PC(15:0/14:1(9Z))	HMDB07933	52922304	C00157	689.5	C37H72NO8P
PC(15:0/18:3(6Z,9Z,12Z))	HMDB07941	52922314	C00157	741.531	C41H76NO8P
PC(15:0/18:3(9Z,12Z,15Z))	HMDB07942	52922316	C00157	741.531	C41H76NO8P
PC(15:0/18:4(6Z,9Z,12Z,15Z))	HMDB07943	52922318	C00157	739.515	C41H74NO8P
PC(15:0/20:5(5Z,8Z,11Z,14Z,17Z))	HMDB07951	52922332	C00157	765.531	C43H76NO8P
PC(16:0/20:2(11Z,14Z))	HMDB07979	52922420	C00157	785.593	C44H84NO8P
PC(16:0/22:2(13Z,16Z))	HMDB07987	52922426	C00157	813.625	C46H88NO8P
PC(16:1(9Z)/16:0)	HMDB08001	52922440	C00157	731.547	C40H78NO8P
PC(16:1(9Z)/18:0)	HMDB08003	52922448	C00157	759.578	C42H82NO8P
PC(16:1(9Z)/20:1(11Z))	HMDB08011	52922459	C00157	785.593	C44H84NO8P
PC(16:1(9Z)/20:2(11Z,14Z))	HMDB08012	52922461	C00157	783.578	C44H82NO8P
PC(16:1(9Z)/20:5(5Z,8Z,11Z,14Z,17Z))	HMDB08017	52922465	C00157	777.531	C44H76NO8P
PC(16:1(9Z)/22:0)	HMDB08018	52922469	C00157	815.64	C46H90NO8P
PC(18:0/14:1(9Z))	HMDB08032	52922643	C00157	731.547	C40H78NO8P
PC(18:0/18:3(6Z,9Z,12Z))	HMDB08040	52922655	C00157	783.578	C44H82NO8P
PC(18:0/18:3(9Z,12Z,15Z))	HMDB08041	52922657	C00157	783.578	C44H82NO8P
PC(18:0/22:2(13Z,16Z))	HMDB08053	52922667	C00157	841.656	C48H92NO8P
PC(18:1(9Z)/18:4(6Z,9Z,12Z,15Z))	HMDB08108	52922687	C00157	779.547	C44H78NO8P
PC(18:1(9Z)/20:1(11Z))	HMDB08110	52922693	C00157	813.625	C46H88NO8P
PC(18:2(9Z,12Z)/16:1(9Z))	HMDB08134	52922719	C00157	755.547	C42H78NO8P
PC(18:2(9Z,12Z)/18:1(9Z))	HMDB08137	52922727	C00157	783.578	C44H82NO8P
PC(18:2(9Z,12Z)/18:3(6Z,9Z,12Z))	HMDB08140	52922729	C00157	779.547	C44H78NO8P
PC(18:2(9Z,12Z)/18:3(9Z,12Z,15Z))	HMDB08141	52922731	C00157	779.547	C44H78NO8P
PC(18:2(9Z,12Z)/18:4(6Z,9Z,12Z,15Z))	HMDB08142	52922733	C00157	777.531	C44H76NO8P
PC(18:2(9Z,12Z)/20:0)	HMDB08143	52922739	C00157	813.625	C46H88NO8P
PC(18:2(9Z,12Z)/22:0)	HMDB08150	52922751	C00157	841.656	C48H92NO8P
PC(18:3(6Z,9Z,12Z)/14:1(9Z))	HMDB08164	52922765	C00157	725.5	C40H72NO8P
PC(18:3(6Z,9Z,12Z)/15:0)	HMDB08165	52922767	C00157	741.531	C41H76NO8P
PC(18:3(6Z,9Z,12Z)/16:0)	HMDB08166	52922771	C00157	755.547	C42H78NO8P
PC(18:3(6Z,9Z,12Z)/18:0)	HMDB08168	52922781	C00157	783.578	C44H82NO8P
PC(18:3(6Z,9Z,12Z)/18:2(9Z,12Z))	HMDB08171	52922785	C00157	779.547	C44H78NO8P
PC(18:3(6Z,9Z,12Z)/18:3(6Z,9Z,12Z))	HMDB08172	52922787	C00157	777.531	C44H76NO8P
PC(18:3(6Z,9Z,12Z)/18:3(9Z,12Z,15Z))	HMDB08173	52922789	C00157	777.531	C44H76NO8P
PC(18:3(9Z,12Z,15Z)/14:1(9Z))	HMDB08197	52922827	C00157	725.5	C40H72NO8P
PC(18:3(9Z,12Z,15Z)/15:0)	HMDB08198	52922829	C00157	741.531	C41H76NO8P
PC(18:3(9Z,12Z,15Z)/16:0)	HMDB08199	52922833	C00157	755.547	C42H78NO8P
PC(18:3(9Z,12Z,15Z)/18:0)	HMDB08201	52922843	C00157	783.578	C44H82NO8P
PC(18:3(9Z,12Z,15Z)/18:2(9Z,12Z))	HMDB08204	52922845	C00157	779.547	C44H78NO8P
PC(18:3(9Z,12Z,15Z)/18:3(6Z,9Z,12Z))	HMDB08205	52922847	C00157	777.531	C44H76NO8P
PC(18:4(6Z,9Z,12Z,15Z)/14:0)	HMDB08229	52922883	C00157	725.5	C40H72NO8P
PC(18:4(6Z,9Z,12Z,15Z)/15:0)	HMDB08231	52922887	C00157	739.515	C41H74NO8P
PC(18:4(6Z,9Z,12Z,15Z)/18:1(9Z))	HMDB08236	52922903	C00157	779.547	C44H78NO8P
PC(18:4(6Z,9Z,12Z,15Z)/18:2(9Z,12Z))	HMDB08237	52922905	C00157	777.531	C44H76NO8P
PC(20:0/14:1(9Z))	HMDB08263	52923053	C00157	759.578	C42H82NO8P
PC(20:1(11Z)/14:0)	HMDB08295	52923093	C00157	759.578	C42H82NO8P
PC(20:1(11Z)/14:1(9Z))	HMDB08296	52923095	C00157	757.562	C42H80NO8P
PC(20:1(11Z)/16:1(9Z))	HMDB08299	52923103	C00157	785.593	C44H84NO8P
PC(20:1(11Z)/18:0)	HMDB08300	52923111	C00157	815.64	C46H90NO8P
PC(20:1(11Z)/18:1(9Z))	HMDB08302	52923113	C00157	813.625	C46H88NO8P
PC(20:1(11Z)/20:0)	HMDB08307	52923127	C00157	843.672	C48H94NO8P
PC(20:2(11Z,14Z)/14:0)	HMDB08328	52923153	C00157	757.562	C42H80NO8P
PC(20:2(11Z,14Z)/14:1(9Z))	HMDB08329	52923155	C00157	755.547	C42H78NO8P
PC(20:2(11Z,14Z)/16:0)	HMDB08331	52923161	C00157	785.593	C44H84NO8P
PC(20:2(11Z,14Z)/16:1(9Z))	HMDB08332	52923163	C00157	783.578	C44H82NO8P
PC(20:2(11Z,14Z)/18:0)	HMDB08333	52923171	C00157	813.625	C46H88NO8P
PC(20:2(11Z,14Z)/20:0)	HMDB08340	52923187	C00157	841.656	C48H92NO8P
PC(20:3(8Z,11Z,14Z)/14:0)	HMDB08394	52923213	C00157	755.547	C42H78NO8P
PC(20:3(8Z,11Z,14Z)/16:0)	HMDB08397	52923221	C00157	783.578	C44H82NO8P
PC(20:4(5Z,8Z,11Z,14Z)/16:1(9Z))	HMDB08430	52923283	C00157	779.547	C44H78NO8P
PC(20:4(5Z,8Z,11Z,14Z)/22:6(4Z,7Z,10Z,13Z,16Z,19Z))	HMDB08452	52923327	C00157	853.562	C50H80NO8P
PC(20:5(5Z,8Z,11Z,14Z,17Z)/16:0)	HMDB08495	52923341	C00157	779.547	C44H78NO8P
PC(20:5(5Z,8Z,11Z,14Z,17Z)/16:1(9Z))	HMDB08496	52923343	C00157	777.531	C44H76NO8P
PC(22:0/16:1(9Z))	HMDB08529	52923445	C00157	815.64	C46H90NO8P
PC(22:0/18:2(9Z,12Z))	HMDB08533	52923453	C00157	841.656	C48H92NO8P
PC(22:0/22:2(13Z,16Z))	HMDB08547	52923479	C00157	897.719	C52H100NO8P
PC(22:2(13Z,16Z)/14:0)	HMDB08590	52923551	C00157	785.593	C44H84NO8P
PC(22:2(13Z,16Z)/14:1(9Z))	HMDB08591	52923553	C00157	783.578	C44H82NO8P
PC(22:2(13Z,16Z)/16:0)	HMDB08593	52923559	C00157	813.625	C46H88NO8P
PC(22:2(13Z,16Z)/18:0)	HMDB08595	52923569	C00157	841.656	C48H92NO8P
PC(22:2(13Z,16Z)/22:0)	HMDB08610	52923599	C00157	897.719	C52H100NO8P
PC(22:4(7Z,10Z,13Z,16Z)/14:1(9Z))	HMDB08624	52923615	C00157	779.547	C44H78NO8P
PC(22:6(4Z,7Z,10Z,13Z,16Z,19Z)/14:0)	HMDB08722	52923675	C00157	777.531	C44H76NO8P
PC(22:6(4Z,7Z,10Z,13Z,16Z,19Z)/20:4(5Z,8Z,11Z,14Z))	HMDB08739	52923715	C00157	853.562	C50H80NO8P
PC(14:0/20:3(5Z,8Z,11Z))	HMDB07881	53478605	C00157	755.547	C42H78NO8P
PC(14:0/22:5(4Z,7Z,10Z,13Z,16Z))	HMDB07890	53478611	C00157	779.547	C44H78NO8P
PC(14:0/22:5(7Z,10Z,13Z,16Z,19Z))	HMDB07891	53478613	C00157	779.547	C44H78NO8P
PC(14:0/P-18:1(11Z))	HMDB07897	53478619	C00157	715.552	C40H78NO7P
PC(14:0/P-18:1(9Z))	HMDB07898	53478621	C00157	715.552	C40H78NO7P
PC(14:1(9Z)/22:1(13Z))	HMDB07920	53478629	C00157	785.593	C44H84NO8P
PC(14:1(9Z)/22:5(4Z,7Z,10Z,13Z,16Z))	HMDB07923	53478631	C00157	777.531	C44H76NO8P
PC(14:1(9Z)/22:5(7Z,10Z,13Z,16Z,19Z))	HMDB07924	53478633	C00157	777.531	C44H76NO8P
PC(14:1(9Z)/P-18:0)	HMDB07929	53478641	C00157	715.552	C40H78NO7P
PC(16:1(9Z)/20:4(8Z,11Z,14Z,17Z))	HMDB08016	53478681	C00157	779.547	C44H78NO8P
PC(16:1(9Z)/24:1(15Z))	HMDB08026	53478691	C00157	841.656	C48H92NO8P
PC(16:1(9Z)/P-16:0)	HMDB08027	53478693	C00157	715.552	C40H78NO7P
PC(18:1(11Z)/14:0)	HMDB08064	53478711	C00157	731.547	C40H78NO8P
PC(18:1(11Z)/16:0)	HMDB08067	53478717	C00157	759.578	C42H82NO8P
PC(18:1(11Z)/16:1(9Z))	HMDB08068	53478719	C00157	757.562	C42H80NO8P
PC(18:1(11Z)/18:1(9Z))	HMDB08071	53478721	C00157	785.593	C44H84NO8P
PC(18:1(11Z)/18:2(9Z,12Z))	HMDB08072	53478723	C00157	783.578	C44H82NO8P
PC(18:1(11Z)/18:4(6Z,9Z,12Z,15Z))	HMDB08075	53478729	C00157	779.547	C44H78NO8P
PC(18:1(11Z)/22:1(13Z))	HMDB08085	53478745	C00157	841.656	C48H92NO8P
PC(18:1(9Z)/18:1(11Z))	HMDB08103	53478765	C00157	785.593	C44H84NO8P
PC(18:1(9Z)/22:1(13Z))	HMDB08118	53478769	C00157	841.656	C48H92NO8P
PC(18:2(9Z,12Z)/18:1(11Z))	HMDB08136	53478785	C00157	783.578	C44H82NO8P
PC(18:4(6Z,9Z,12Z,15Z)/18:1(11Z))	HMDB08235	53478855	C00157	779.547	C44H78NO8P
PC(18:4(6Z,9Z,12Z,15Z)/P-16:0)	HMDB08258	53478871	C00157	737.536	C42H76NO7P
PC(20:3(5Z,8Z,11Z)/14:0)	HMDB08361	53478943	C00157	755.547	C42H78NO8P
PC(20:3(5Z,8Z,11Z)/16:0)	HMDB08364	53478949	C00157	783.578	C44H82NO8P
PC(20:4(8Z,11Z,14Z,17Z)/16:1(9Z))	HMDB08463	53479065	C00157	779.547	C44H78NO8P
PC(20:4(8Z,11Z,14Z,17Z)/22:6(4Z,7Z,10Z,13Z,16Z,19Z))	HMDB08485	53479109	C00157	853.562	C50H80NO8P
PC(20:5(5Z,8Z,11Z,14Z,17Z)/15:0)	HMDB08494	53479123	C00157	765.531	C43H76NO8P
PC(20:5(5Z,8Z,11Z,14Z,17Z)/22:5(4Z,7Z,10Z,13Z,16Z))	HMDB08516	53479133	C00157	853.562	C50H80NO8P
PC(22:1(13Z)/14:1(9Z))	HMDB08559	53479167	C00157	785.593	C44H84NO8P
PC(22:1(13Z)/18:1(9Z))	HMDB08564	53479177	C00157	841.656	C48H92NO8P
PC(22:4(7Z,10Z,13Z,16Z)/P-18:1(11Z))	HMDB08654	53479271	C00157	819.614	C48H86NO7P
PC(22:5(4Z,7Z,10Z,13Z,16Z)/14:0)	HMDB08656	53479275	C00157	779.547	C44H78NO8P
PC(22:5(4Z,7Z,10Z,13Z,16Z)/14:1(9Z))	HMDB08657	53479277	C00157	777.531	C44H76NO8P
PC(22:5(4Z,7Z,10Z,13Z,16Z)/20:5(5Z,8Z,11Z,14Z,17Z))	HMDB08675	53479313	C00157	853.562	C50H80NO8P
PC(22:5(4Z,7Z,10Z,13Z,16Z)/P-18:1(11Z))	HMDB08687	53479337	C00157	817.599	C48H84NO7P
PC(22:5(4Z,7Z,10Z,13Z,16Z)/P-18:1(9Z))	HMDB08688	53479339	C00157	817.599	C48H84NO7P
PC(22:5(7Z,10Z,13Z,16Z,19Z)/14:0)	HMDB08689	53479341	C00157	779.547	C44H78NO8P
PC(22:5(7Z,10Z,13Z,16Z,19Z)/14:1(9Z))	HMDB08690	53479343	C00157	777.531	C44H76NO8P
PC(22:5(7Z,10Z,13Z,16Z,19Z)/20:5(5Z,8Z,11Z,14Z,17Z))	HMDB08708	53479379	C00157	853.562	C50H80NO8P
PC(22:5(7Z,10Z,13Z,16Z,19Z)/P-18:1(11Z))	HMDB08720	53479403	C00157	817.599	C48H84NO7P
PC(22:5(7Z,10Z,13Z,16Z,19Z)/P-18:1(9Z))	HMDB08721	53479405	C00157	817.599	C48H84NO7P
PC(22:6(4Z,7Z,10Z,13Z,16Z,19Z)/20:4(8Z,11Z,14Z,17Z))	HMDB08740	53479411	C00157	853.562	C50H80NO8P
PC(22:6(4Z,7Z,10Z,13Z,16Z,19Z)/P-18:0)	HMDB08752	53479425	C00157	817.599	C48H84NO7P
PC(24:1(15Z)/16:1(9Z))	HMDB08792	53479495	C00157	841.656	C48H92NO8P
DG(16:0/16:0/0:0)	HMDB07098	644078	C00165	568.507	C35H68O5
DG(18:0/16:0/0:0)	HMDB07156	3246945	C00165	596.538	C37H72O5
DG(18:1(9Z)/16:0/0:0)	HMDB07214	5283471	C00165	594.522	C37H70O5
DG(18:1(9Z)/18:1(9Z)/0:0)	HMDB07218	9543716	C00165	620.538	C39H72O5
DG(18:2(9Z,12Z)/18:2(9Z,12Z)/0:0)	HMDB07248	9543729	C00165	616.507	C39H68O5
DG(16:0/18:1(11Z)/0:0)	HMDB07101	9543972	C00165	594.522	C37H70O5
Cholesterol	HMDB00067	11025495	C00187	386.355	C27H46O
Ceramide (d18:1/12:0)	HMDB04947	5283562	C00195	481.449	C30H59NO3
Palmitic acid	HMDB00220	985	C00249	256.24	C16H32O2
Oxoadipic acid	HMDB00225	71	C00322	160.037	C6H8O5
Glucosamine	HMDB01514	439213	C00329	179.079	C6H13NO5
PE(16:0/18:2(9Z,12Z))	HMDB08928	9546747	C00350	715.515	C39H74NO8P
PE(18:1(9Z)/18:2(9Z,12Z))	HMDB09060	9546753	C00350	741.531	C41H76NO8P
PE(16:0/22:6(4Z,7Z,10Z,13Z,16Z,19Z))	HMDB08946	9546799	C00350	763.515	C43H74NO8P
PE(16:0/20:4(5Z,8Z,11Z,14Z))	HMDB08937	9546800	C00350	739.515	C41H74NO8P
PE(18:2(9Z,12Z)/18:2(9Z,12Z))	HMDB09093	9546812	C00350	739.515	C41H74NO8P
PE(22:4(7Z,10Z,13Z,16Z)/22:6(4Z,7Z,10Z,13Z,16Z,19Z))	HMDB09605	52923868	C00350	839.547	C49H78NO8P
PE(14:0/20:2(11Z,14Z))	HMDB08835	52924121	C00350	715.515	C39H74NO8P
PE(14:0/22:4(7Z,10Z,13Z,16Z))	HMDB08844	52924126	C00350	739.515	C41H74NO8P
PE(14:1(9Z)/18:0)	HMDB08859	52924137	C00350	689.5	C37H72NO8P
PE(14:1(9Z)/20:1(11Z))	HMDB08867	52924146	C00350	715.515	C39H74NO8P
PE(14:1(9Z)/20:3(8Z,11Z,14Z))	HMDB08870	52924148	C00350	711.484	C39H70NO8P
PE(14:1(9Z)/22:2(13Z,16Z))	HMDB08876	52924154	C00350	741.531	C41H76NO8P
PE(14:1(9Z)/22:4(7Z,10Z,13Z,16Z))	HMDB08877	52924155	C00350	737.5	C41H72NO8P
PE(14:1(9Z)/22:6(4Z,7Z,10Z,13Z,16Z,19Z))	HMDB08880	52924156	C00350	733.468	C41H68NO8P
PE(15:0/20:1(11Z))	HMDB08900	52924167	C00350	731.547	C40H78NO8P
PE(15:0/20:4(5Z,8Z,11Z,14Z))	HMDB08904	52924170	C00350	725.5	C40H72NO8P
PE(15:0/22:0)	HMDB08907	52924172	C00350	761.593	C42H84NO8P
PE(15:0/22:2(13Z,16Z))	HMDB08909	52924174	C00350	757.562	C42H80NO8P
PE(16:1(9Z)/16:0)	HMDB08956	52924223	C00350	689.5	C37H72NO8P
PE(16:1(9Z)/18:3(6Z,9Z,12Z))	HMDB08962	52924228	C00350	711.484	C39H70NO8P
PE(16:1(9Z)/18:3(9Z,12Z,15Z))	HMDB08963	52924229	C00350	711.484	C39H70NO8P
PE(16:1(9Z)/20:2(11Z,14Z))	HMDB08967	52924234	C00350	741.531	C41H76NO8P
PE(16:1(9Z)/20:5(5Z,8Z,11Z,14Z,17Z))	HMDB08972	52924236	C00350	735.484	C41H70NO8P
PE(16:1(9Z)/22:4(7Z,10Z,13Z,16Z))	HMDB08976	52924241	C00350	765.531	C43H76NO8P
PE(18:0/14:1(9Z))	HMDB08987	52924323	C00350	689.5	C37H72NO8P
PE(18:0/18:3(6Z,9Z,12Z))	HMDB08995	52924329	C00350	741.531	C41H76NO8P
PE(18:0/18:3(9Z,12Z,15Z))	HMDB08996	52924330	C00350	741.531	C41H76NO8P
PE(18:1(9Z)/18:3(6Z,9Z,12Z))	HMDB09061	52924344	C00350	739.515	C41H74NO8P
PE(18:1(9Z)/18:4(6Z,9Z,12Z,15Z))	HMDB09063	52924345	C00350	737.5	C41H72NO8P
PE(18:2(9Z,12Z)/18:1(9Z))	HMDB09092	52924364	C00350	741.531	C41H76NO8P
PE(18:2(9Z,12Z)/18:3(6Z,9Z,12Z))	HMDB09094	52924365	C00350	737.5	C41H72NO8P
PE(18:2(9Z,12Z)/18:3(9Z,12Z,15Z))	HMDB09095	52924366	C00350	737.5	C41H72NO8P
PE(18:2(9Z,12Z)/18:4(6Z,9Z,12Z,15Z))	HMDB09096	52924367	C00350	735.484	C41H70NO8P
PE(18:2(9Z,12Z)/20:3(8Z,11Z,14Z))	HMDB09101	52924373	C00350	765.531	C43H76NO8P
PE(18:3(6Z,9Z,12Z)/16:1(9Z))	HMDB09122	52924387	C00350	711.484	C39H70NO8P
PE(18:3(6Z,9Z,12Z)/18:0)	HMDB09123	52924391	C00350	741.531	C41H76NO8P
PE(18:3(6Z,9Z,12Z)/18:1(9Z))	HMDB09125	52924392	C00350	739.515	C41H74NO8P
PE(18:3(6Z,9Z,12Z)/18:2(9Z,12Z))	HMDB09126	52924393	C00350	737.5	C41H72NO8P
PE(18:3(6Z,9Z,12Z)/18:3(6Z,9Z,12Z))	HMDB09127	52924394	C00350	735.484	C41H70NO8P
PE(18:3(6Z,9Z,12Z)/18:3(9Z,12Z,15Z))	HMDB09128	52924395	C00350	735.484	C41H70NO8P
PE(18:3(6Z,9Z,12Z)/18:4(6Z,9Z,12Z,15Z))	HMDB09129	52924396	C00350	733.468	C41H68NO8P
PE(18:3(6Z,9Z,12Z)/20:2(11Z,14Z))	HMDB09132	52924401	C00350	765.531	C43H76NO8P
PE(18:3(6Z,9Z,12Z)/20:3(8Z,11Z,14Z))	HMDB09134	52924402	C00350	763.515	C43H74NO8P
PE(18:3(6Z,9Z,12Z)/22:6(4Z,7Z,10Z,13Z,16Z,19Z))	HMDB09144	52924410	C00350	785.5	C45H72NO8P
PE(18:3(9Z,12Z,15Z)/16:1(9Z))	HMDB09155	52924417	C00350	711.484	C39H70NO8P
PE(18:3(9Z,12Z,15Z)/18:0)	HMDB09156	52924421	C00350	741.531	C41H76NO8P
PE(18:3(9Z,12Z,15Z)/18:2(9Z,12Z))	HMDB09159	52924422	C00350	737.5	C41H72NO8P
PE(18:3(9Z,12Z,15Z)/18:3(6Z,9Z,12Z))	HMDB09160	52924423	C00350	735.484	C41H70NO8P
PE(18:3(9Z,12Z,15Z)/18:4(6Z,9Z,12Z,15Z))	HMDB09162	52924424	C00350	733.468	C41H68NO8P
PE(18:3(9Z,12Z,15Z)/20:2(11Z,14Z))	HMDB09165	52924429	C00350	765.531	C43H76NO8P
PE(18:3(9Z,12Z,15Z)/20:3(8Z,11Z,14Z))	HMDB09167	52924430	C00350	763.515	C43H74NO8P
PE(18:3(9Z,12Z,15Z)/22:6(4Z,7Z,10Z,13Z,16Z,19Z))	HMDB09177	52924438	C00350	785.5	C45H72NO8P
PE(18:4(6Z,9Z,12Z,15Z)/16:0)	HMDB09187	52924445	C00350	711.484	C39H70NO8P
PE(18:4(6Z,9Z,12Z,15Z)/18:0)	HMDB09189	52924450	C00350	739.515	C41H74NO8P
PE(18:4(6Z,9Z,12Z,15Z)/18:1(9Z))	HMDB09191	52924451	C00350	737.5	C41H72NO8P
PE(18:4(6Z,9Z,12Z,15Z)/18:2(9Z,12Z))	HMDB09192	52924452	C00350	735.484	C41H70NO8P
PE(18:4(6Z,9Z,12Z,15Z)/18:3(6Z,9Z,12Z))	HMDB09193	52924453	C00350	733.468	C41H68NO8P
PE(18:4(6Z,9Z,12Z,15Z)/18:3(9Z,12Z,15Z))	HMDB09194	52924454	C00350	733.468	C41H68NO8P
PE(18:4(6Z,9Z,12Z,15Z)/20:1(11Z))	HMDB09197	52924459	C00350	765.531	C43H76NO8P
PE(18:4(6Z,9Z,12Z,15Z)/20:2(11Z,14Z))	HMDB09198	52924460	C00350	763.515	C43H74NO8P
PE(20:0/22:4(7Z,10Z,13Z,16Z))	HMDB09240	52924541	C00350	823.609	C47H86NO8P
PE(20:1(11Z)/14:1(9Z))	HMDB09251	52924545	C00350	715.515	C39H74NO8P
PE(20:1(11Z)/15:0)	HMDB09252	52924546	C00350	731.547	C40H78NO8P
PE(20:1(11Z)/18:4(6Z,9Z,12Z,15Z))	HMDB09261	52924558	C00350	765.531	C43H76NO8P
PE(20:1(11Z)/22:6(4Z,7Z,10Z,13Z,16Z,19Z))	HMDB09276	52924571	C00350	817.562	C47H80NO8P
PE(20:2(11Z,14Z)/14:0)	HMDB09283	52924574	C00350	715.515	C39H74NO8P
PE(20:2(11Z,14Z)/16:1(9Z))	HMDB09287	52924579	C00350	741.531	C41H76NO8P
PE(20:2(11Z,14Z)/18:3(6Z,9Z,12Z))	HMDB09292	52924586	C00350	765.531	C43H76NO8P
PE(20:2(11Z,14Z)/18:3(9Z,12Z,15Z))	HMDB09293	52924587	C00350	765.531	C43H76NO8P
PE(20:2(11Z,14Z)/18:4(6Z,9Z,12Z,15Z))	HMDB09294	52924588	C00350	763.515	C43H74NO8P
PE(20:2(11Z,14Z)/22:2(13Z,16Z))	HMDB09305	52924600	C00350	823.609	C47H86NO8P
PE(20:2(11Z,14Z)/22:4(7Z,10Z,13Z,16Z))	HMDB09306	52924601	C00350	819.578	C47H82NO8P
PE(20:3(8Z,11Z,14Z)/14:1(9Z))	HMDB09350	52924606	C00350	711.484	C39H70NO8P
PE(20:3(8Z,11Z,14Z)/16:0)	HMDB09352	52924609	C00350	741.531	C41H76NO8P
PE(20:3(8Z,11Z,14Z)/16:1(9Z))	HMDB09353	52924610	C00350	739.515	C41H74NO8P
PE(20:3(8Z,11Z,14Z)/18:2(9Z,12Z))	HMDB09357	52924616	C00350	765.531	C43H76NO8P
PE(20:3(8Z,11Z,14Z)/18:3(6Z,9Z,12Z))	HMDB09358	52924617	C00350	763.515	C43H74NO8P
PE(20:3(8Z,11Z,14Z)/18:3(9Z,12Z,15Z))	HMDB09359	52924618	C00350	763.515	C43H74NO8P
PE(20:3(8Z,11Z,14Z)/22:4(7Z,10Z,13Z,16Z))	HMDB09372	52924632	C00350	817.562	C47H80NO8P
PE(20:4(5Z,8Z,11Z,14Z)/14:0)	HMDB09382	52924636	C00350	711.484	C39H70NO8P
PE(20:4(5Z,8Z,11Z,14Z)/15:0)	HMDB09384	52924638	C00350	725.5	C40H72NO8P
PE(20:4(5Z,8Z,11Z,14Z)/16:1(9Z))	HMDB09386	52924640	C00350	737.5	C41H72NO8P
PE(20:4(5Z,8Z,11Z,14Z)/18:1(9Z))	HMDB09389	52924645	C00350	765.531	C43H76NO8P
PE(20:4(5Z,8Z,11Z,14Z)/18:2(9Z,12Z))	HMDB09390	52924646	C00350	763.515	C43H74NO8P
PE(20:4(5Z,8Z,11Z,14Z)/20:5(5Z,8Z,11Z,14Z,17Z))	HMDB09401	52924656	C00350	785.5	C45H72NO8P
PE(20:4(5Z,8Z,11Z,14Z)/22:0)	HMDB09402	52924658	C00350	823.609	C47H86NO8P
PE(20:4(5Z,8Z,11Z,14Z)/22:2(13Z,16Z))	HMDB09404	52924660	C00350	819.578	C47H82NO8P
PE(20:5(5Z,8Z,11Z,14Z,17Z)/16:0)	HMDB09451	52924669	C00350	737.5	C41H72NO8P
PE(20:5(5Z,8Z,11Z,14Z,17Z)/16:1(9Z))	HMDB09452	52924670	C00350	735.484	C41H70NO8P
PE(20:5(5Z,8Z,11Z,14Z,17Z)/18:0)	HMDB09453	52924674	C00350	765.531	C43H76NO8P
PE(20:5(5Z,8Z,11Z,14Z,17Z)/20:4(5Z,8Z,11Z,14Z))	HMDB09465	52924685	C00350	785.5	C45H72NO8P
PE(20:5(5Z,8Z,11Z,14Z,17Z)/22:2(13Z,16Z))	HMDB09470	52924690	C00350	817.562	C47H80NO8P
PE(22:0/15:0)	HMDB09483	52924718	C00350	761.593	C42H84NO8P
PE(22:0/20:4(5Z,8Z,11Z,14Z))	HMDB09498	52924734	C00350	823.609	C47H86NO8P
PE(22:0/22:4(7Z,10Z,13Z,16Z))	HMDB09504	52924739	C00350	851.64	C49H90NO8P
PE(22:2(13Z,16Z)/14:1(9Z))	HMDB09548	52924775	C00350	741.531	C41H76NO8P
PE(22:2(13Z,16Z)/15:0)	HMDB09549	52924776	C00350	757.562	C42H80NO8P
PE(22:2(13Z,16Z)/20:2(11Z,14Z))	HMDB09561	52924793	C00350	823.609	C47H86NO8P
PE(22:2(13Z,16Z)/20:4(5Z,8Z,11Z,14Z))	HMDB09564	52924795	C00350	819.578	C47H82NO8P
PE(22:2(13Z,16Z)/20:5(5Z,8Z,11Z,14Z,17Z))	HMDB09566	52924796	C00350	817.562	C47H80NO8P
PE(22:2(13Z,16Z)/22:2(13Z,16Z))	HMDB09569	52924800	C00350	851.64	C49H90NO8P
PE(22:4(7Z,10Z,13Z,16Z)/14:0)	HMDB09580	52924805	C00350	739.515	C41H74NO8P
PE(22:4(7Z,10Z,13Z,16Z)/14:1(9Z))	HMDB09581	52924806	C00350	737.5	C41H72NO8P
PE(22:4(7Z,10Z,13Z,16Z)/16:1(9Z))	HMDB09584	52924810	C00350	765.531	C43H76NO8P
PE(22:4(7Z,10Z,13Z,16Z)/20:0)	HMDB09592	52924822	C00350	823.609	C47H86NO8P
PE(22:4(7Z,10Z,13Z,16Z)/20:2(11Z,14Z))	HMDB09594	52924824	C00350	819.578	C47H82NO8P
PE(22:4(7Z,10Z,13Z,16Z)/20:3(8Z,11Z,14Z))	HMDB09608	52924825	C00350	817.562	C47H80NO8P
PE(22:4(7Z,10Z,13Z,16Z)/22:0)	HMDB09599	52924829	C00350	851.64	C49H90NO8P
PE(22:6(4Z,7Z,10Z,13Z,16Z,19Z)/14:0)	HMDB09679	52924835	C00350	735.484	C41H70NO8P
PE(22:6(4Z,7Z,10Z,13Z,16Z,19Z)/14:1(9Z))	HMDB09680	52924836	C00350	733.468	C41H68NO8P
PE(22:6(4Z,7Z,10Z,13Z,16Z,19Z)/18:3(6Z,9Z,12Z))	HMDB09688	52924846	C00350	785.5	C45H72NO8P
PE(22:6(4Z,7Z,10Z,13Z,16Z,19Z)/18:3(9Z,12Z,15Z))	HMDB09689	52924847	C00350	785.5	C45H72NO8P
PE(22:6(4Z,7Z,10Z,13Z,16Z,19Z)/20:0)	HMDB09691	52924851	C00350	819.578	C47H82NO8P
PE(22:6(4Z,7Z,10Z,13Z,16Z,19Z)/20:1(11Z))	HMDB09692	52924852	C00350	817.562	C47H80NO8P
PE(22:6(4Z,7Z,10Z,13Z,16Z,19Z)/22:4(7Z,10Z,13Z,16Z))	HMDB09702	52924861	C00350	839.547	C49H78NO8P
PE(22:6(4Z,7Z,10Z,13Z,16Z,19Z)/16:0)	HMDB09682	52924862	C00350	763.515	C43H74NO8P
PE(20:5(5Z,8Z,11Z,14Z,17Z)/18:1(9Z))	HMDB09455	52924873	C00350	763.515	C43H74NO8P
PE(20:4(5Z,8Z,11Z,14Z)/16:0)	HMDB09385	52924875	C00350	739.515	C41H74NO8P
PE(20:0/22:6(4Z,7Z,10Z,13Z,16Z,19Z))	HMDB09243	52924877	C00350	819.578	C47H82NO8P
PE(18:3(9Z,12Z,15Z)/18:3(9Z,12Z,15Z))	HMDB09161	52924890	C00350	735.484	C41H70NO8P
PE(18:3(9Z,12Z,15Z)/18:1(9Z))	HMDB09158	52924891	C00350	739.515	C41H74NO8P
PE(18:2(9Z,12Z)/20:4(5Z,8Z,11Z,14Z))	HMDB09102	52924893	C00350	763.515	C43H74NO8P
PE(18:2(9Z,12Z)/16:0)	HMDB09088	52924895	C00350	715.515	C39H74NO8P
PE(18:1(9Z)/20:5(5Z,8Z,11Z,14Z,17Z))	HMDB09071	52924896	C00350	763.515	C43H74NO8P
PE(18:1(9Z)/20:4(5Z,8Z,11Z,14Z))	HMDB09069	52924897	C00350	765.531	C43H76NO8P
PE(18:1(9Z)/18:3(9Z,12Z,15Z))	HMDB09062	52924898	C00350	739.515	C41H74NO8P
PE(18:1(9Z)/16:1(9Z))	HMDB09056	52924899	C00350	715.515	C39H74NO8P
PE(18:1(9Z)/14:0)	HMDB09052	52924900	C00350	689.5	C37H72NO8P
PE(18:0/20:5(5Z,8Z,11Z,14Z,17Z))	HMDB09005	52924902	C00350	765.531	C43H76NO8P
PE(18:0/18:4(6Z,9Z,12Z,15Z))	HMDB08997	52924904	C00350	739.515	C41H74NO8P
PE(16:1(9Z)/20:4(5Z,8Z,11Z,14Z))	HMDB08970	52924915	C00350	737.5	C41H72NO8P
PE(16:1(9Z)/18:1(9Z))	HMDB08960	52924918	C00350	715.515	C39H74NO8P
PE(16:0/20:5(5Z,8Z,11Z,14Z,17Z))	HMDB08939	52924919	C00350	737.5	C41H72NO8P
PE(16:0/20:3(8Z,11Z,14Z))	HMDB08936	52924920	C00350	741.531	C41H76NO8P
PE(16:0/18:4(6Z,9Z,12Z,15Z))	HMDB08931	52924921	C00350	711.484	C39H70NO8P
PE(16:0/16:1(9Z))	HMDB08924	52924925	C00350	689.5	C37H72NO8P
PE(14:0/22:6(4Z,7Z,10Z,13Z,16Z,19Z))	HMDB08847	52924936	C00350	735.484	C41H70NO8P
PE(14:0/20:4(5Z,8Z,11Z,14Z))	HMDB08838	52924939	C00350	711.484	C39H70NO8P
PE(14:0/18:1(9Z))	HMDB08828	52924944	C00350	689.5	C37H72NO8P
PE(14:0/18:1(11Z))	HMDB08827	53479551	C00350	689.5	C37H72NO8P
PE(14:0/20:4(8Z,11Z,14Z,17Z))	HMDB08839	53479553	C00350	711.484	C39H70NO8P
PE(14:1(9Z)/20:3(5Z,8Z,11Z))	HMDB08869	53479564	C00350	711.484	C39H70NO8P
PE(15:0/20:4(8Z,11Z,14Z,17Z))	HMDB08905	53479577	C00350	725.5	C40H72NO8P
PE(16:1(9Z)/20:3(8Z,11Z,14Z))	HMDB08969	53479598	C00350	767.547	C43H78NO8P
PE(18:1(11Z)/14:0)	HMDB09019	53479618	C00350	689.5	C37H72NO8P
PE(18:2(9Z,12Z)/P-18:1(11Z))	HMDB09116	53479671	C00350	725.536	C41H76NO7P
PE(18:2(9Z,12Z)/P-18:1(9Z))	HMDB09117	53479672	C00350	725.536	C41H76NO7P
PE(18:3(6Z,9Z,12Z)/P-18:0)	HMDB09148	53479682	C00350	725.536	C41H76NO7P
PE(18:3(9Z,12Z,15Z)/P-18:0)	HMDB09181	53479694	C00350	725.536	C41H76NO7P
PE(20:2(11Z,14Z)/22:5(4Z,7Z,10Z,13Z,16Z))	HMDB09307	53479734	C00350	817.562	C47H80NO8P
PE(20:2(11Z,14Z)/22:5(7Z,10Z,13Z,16Z,19Z))	HMDB09308	53479735	C00350	817.562	C47H80NO8P
PE(20:3(5Z,8Z,11Z)/14:1(9Z))	HMDB09317	53479743	C00350	711.484	C39H70NO8P
PE(20:3(5Z,8Z,11Z)/22:4(7Z,10Z,13Z,16Z))	HMDB09339	53479765	C00350	817.562	C47H80NO8P
PE(20:3(5Z,8Z,11Z)/24:1(15Z))	HMDB09344	53479770	C00350	851.64	C49H90NO8P
PE(20:3(5Z,8Z,11Z)/P-16:0)	HMDB09345	53479771	C00350	725.536	C41H76NO7P
PE(20:3(8Z,11Z,14Z)/24:1(15Z))	HMDB09377	53479782	C00350	851.64	C49H90NO8P
PE(20:3(8Z,11Z,14Z)/P-16:0)	HMDB09378	53479783	C00350	725.536	C41H76NO7P
PE(20:4(5Z,8Z,11Z,14Z)/24:0)	HMDB09409	53479793	C00350	851.64	C49H90NO8P
PE(20:4(8Z,11Z,14Z,17Z)/14:0)	HMDB09415	53479799	C00350	711.484	C39H70NO8P
PE(20:4(8Z,11Z,14Z,17Z)/15:0)	HMDB09417	53479801	C00350	725.5	C40H72NO8P
PE(20:4(8Z,11Z,14Z,17Z)/24:0)	HMDB09442	53479826	C00350	851.64	C49H90NO8P
PE(22:4(7Z,10Z,13Z,16Z)/20:3(5Z,8Z,11Z))	HMDB09595	53479898	C00350	817.562	C47H80NO8P
PE(22:5(4Z,7Z,10Z,13Z,16Z)/20:2(11Z,14Z))	HMDB09627	53479923	C00350	817.562	C47H80NO8P
PE(22:5(4Z,7Z,10Z,13Z,16Z)/22:5(4Z,7Z,10Z,13Z,16Z))	HMDB09637	53479933	C00350	839.547	C49H78NO8P
PE(22:5(4Z,7Z,10Z,13Z,16Z)/22:5(7Z,10Z,13Z,16Z,19Z))	HMDB09638	53479934	C00350	839.547	C49H78NO8P
PE(22:5(7Z,10Z,13Z,16Z,19Z)/20:2(11Z,14Z))	HMDB09660	53479956	C00350	817.562	C47H80NO8P
PE(22:5(7Z,10Z,13Z,16Z,19Z)/22:5(4Z,7Z,10Z,13Z,16Z))	HMDB09670	53479966	C00350	839.547	C49H78NO8P
PE(22:5(7Z,10Z,13Z,16Z,19Z)/22:5(7Z,10Z,13Z,16Z,19Z))	HMDB09671	53479967	C00350	839.547	C49H78NO8P
PE(24:0/20:4(5Z,8Z,11Z,14Z))	HMDB09729	53480001	C00350	851.64	C49H90NO8P
PE(24:0/20:4(8Z,11Z,14Z,17Z))	HMDB09730	53480002	C00350	851.64	C49H90NO8P
PE(24:1(15Z)/20:3(5Z,8Z,11Z))	HMDB09760	53480032	C00350	851.64	C49H90NO8P
PE(24:1(15Z)/20:3(8Z,11Z,14Z))	HMDB09761	53480033	C00350	851.64	C49H90NO8P
Geranylgeranyl diphosphate	METPA0034	735	C00353	450.194	C20H36O7P2
Dolichol-20	HMDB05176	6433320	C00381	1381.28	C100H164O
Carnosine	HMDB00033	439224	C00386	226.107	C9H14N4O3
Tobramycin	HMDB14822	36294	C00397	467.259	C18H37N5O9
Cyclohexanone	HMDB03315	7967	C00414	98.0732	C6H10O
Chitin	HMDB03362	21252321	C00461	683.311	C28H49N3O16
Estrone	HMDB00145	5870	C00468	270.162	C18H22O2
Biliverdin	HMDB01008	5353439	C00500	582.248	C33H34N4O6
Benzoyl-CoA	HMDB02252	439248	C00512	871.141	C28H40N7O17P3S
Androsterone	HMDB00031	12306765	C00523	290.225	C19H30O2
Cholestenone	HMDB00921	91477	C00599	384.339	C27H44O
Cholic acid	HMDB00619	221493	C00695	408.288	C24H40O5
Oleic acid	HMDB00207	445639	C00712	282.256	C18H34O2
Crocin 4	HMDB39122	24721245	C00744	976.379	C44H64O24
Bergaptol	HMDB13679	5280371	C00758	202.027	C11H6O4
11-cis-Retinol	HMDB06216	5280382	C00899	286.23	C20H30O
Leukotriene A4	HMDB01337	5280383	C00909	318.219	C20H30O3
Sterigmatocystin	HMDB30588	5284457	C00961	324.063	C18H12O6
7-Dehydrocholesterol	HMDB00032	439423	C01164	384.339	C27H44O
Lathosterol	HMDB01170	65728	C01189	386.355	C27H46O
5,6,7,8-Tetrahydromethanopterin	HMDB60403	5462234	C01217	776.263	C30H45N6O16P
6-Hydroxypseudooxynicotine	METPA0168	25201146	C01297	195.113	C10H15N2O2
Phytol	HMDB02019	5280435	C01389	296.308	C20H40O
Ouabain	HMDB15224	439501	C01443	584.283	C29H44O12
Glycosides	HMDB31448	637579	C01443	584.283	C29H44O12
Tacrine	HMDB14526	1935	C01453	198.116	C13H14N2
Chalcone	HMDB03066	637760	C01484	208.089	C15H12O
Kievitone	HMDB34213	119269	C01590	356.126	C20H20O6
Linoleic acid	HMDB00673	5280450	C01595	280.24	C18H32O2
Lanosterin	HMDB01251	246983	C01724	426.386	C30H50O
Beta-Sitosterol	HMDB00852	222284	C01753	414.386	C29H50O
(-)-Carvone	METPA0217	7439	C01767	150.104	C10H14O
Desmosterol	HMDB02719	439577	C01802	384.339	C27H44O
Secologanin	METPA0226	161276	C01852	388.137	C17H24O10
Cycloartenol	HMDB36591	500213	C01902	426.386	C30H50O
Erythromycin	HMDB14344	12560	C01912	733.461	C37H67NO13
Glycocholic acid	HMDB00138	23617285	C01921	465.309	C26H43NO6
Obtusifoliol	HMDB01242	656449	C01943	442.381	C30H50O2
Piperitenone	HMDB36999	381152	C01951	150.104	C10H14O
Gibberellin A20	METPA0241	439635	C02035	332.162	C19H24O5
Hyoscyamine	HMDB14568	64692	C02046	289.168	C17H23NO3
Spectinomycin	HMDB15055	15541	C02078	332.158	C14H24N2O7
(S)-Scoulerine	METPA0248	439654	C02106	327.147	C19H21NO4
Chlorophyllide	METPA0252	439664	C02139	614.238	C35H34MgN4O5
Corticosterone	HMDB01547	5753	C02140	346.214	C21H30O4
Cycloeucalenol	METPA0253	101690	C02141	426.386	C30H50O
Leukotriene B4	HMDB01085	5280492	C02165	336.23	C20H32O4
Leukotriene C4	HMDB01198	5280493	C02166	625.303	C30H47N3O9S
Dodecanol	HMDB11626	8193	C02277	186.198	C12H26O
2-Isopropylmalic acid	HMDB00402	5280523	C02504	176.068	C7H12O5
CE(12:0)	HMDB02262	102182	C02530	568.522	C39H68O2
Cholesteryl acetate	HMDB03822	6427285	C02530	428.365	C29H48O2
CE(20:3(8Z,11Z,14Z))	HMDB06736	53477892	C02530	674.6	C47H78O2
Perillyl aldehyde	HMDB03647	16441	C02576	150.104	C10H14O
PS(16:0/16:0)	HMDB00614	3081382	C02737	735.505	C38H74NO10P
PS(18:0/20:0)	HMDB10164	52926069	C02737	819.599	C44H86NO10P
PS(18:0/18:1(9Z))	HMDB10163	59720717	C02737	789.552	C42H80NO10P
Protochlorophyllide	HMDB31148	439833	C02880	612.222	C35H32MgN4O5
2-(Methylamino)benzoic acid	HMDB32609	67069	C03005	151.063	C8H9NO2
Estriol 3-sulfate 16-glucuronide	HMDB10356	151223	C03033	544.161	C24H32O12S
Bilirubin glucuronide	HMDB10332	6438344	C03033	760.296	C39H44N4O12
Vitamin D2 3-glucuronide	HMDB10344	6443809	C03033	572.371	C34H52O7
17-Hydroxyandrostane-3-glucuronide	HMDB10359	53480454	C03033	468.272	C25H40O8
3-Methylcrotonyl-CoA	HMDB01493	439869	C03069	849.157	C26H42N7O17P3S
5beta-Cholestanone	HMDB11182	92132	C03091	386.355	C27H46O
Dimethylbenzimidazole	HMDB03701	675	C03114	146.084	C9H10N2
16-Dehydroprogesterone	HMDB00995	101964	C03207	312.209	C21H28O2
(6S)-Hydroxyhyoscyamine	METPA0386	6173	C03325	422.199	C20H30N4O4S
Tiglyl-CoA	HMDB02054	5280564	C03345	849.157	C26H42N7O17P3S
N1,N12-Diacetylspermine	HMDB02172	132680	C03413	286.237	C14H30N4O2
Prephytoene diphosphate	HMDB03023	24883415	C03427	722.444	C40H68O7P2
4,21-Dehydrogeissoschizine	METPA0427	6452	C03677	392.059	C21H20Sn
DG(18:0e/2:0/0:0)	HMDB11147	13341683	C03820	386.34	C23H46O4
5a-Cholest-8-en-3b-ol	HMDB06841	101770	C03845	386.355	C27H46O
Dolichyl phosphate D-mannose	HMDB00994	3246168	C03862	260.03	C6H13O9P
(2R,4S)-2,4-Diaminopentanoate	METPA0448	6667	C03943	223.03	C10H9NO3S
Octaprenyl diphosphate	HMDB01094	5280651	C04146	722.444	C40H68O7P2
LysoPC(16:0)	HMDB10382	460602	C04230	495.332	C24H50NO7P
LysoPC(18:2(9Z,12Z))	HMDB10386	11005824	C04230	519.332	C26H50NO7P
LysoPC(22:1(13Z))	HMDB10399	53480471	C04230	577.411	C30H60NO7P
5-Androstenediol	HMDB03818	10634	C04295	290.225	C19H30O2
Inositol cyclic phosphate	HMDB01125	122331	C04299	242.019	C6H11O8P
Estradiol-17alpha 3-D-glucuronoside	HMDB10349	11988264	C04300	448.21	C24H32O8
Etiocholanolone	HMDB00490	5880	C04373	290.225	C19H30O2
3-Isopropylmalate	HMDB12156	5462261	C04411	176.068	C7H12O5
5-Methyl-5,6,7,8-tetrahydromethanopterin	METPA0503	7107	C04488	182.073	C13H10O
15-KETE	HMDB10210	5280701	C04577	318.219	C20H30O3
Prostaglandin A1	HMDB02656	5281912	C04685	336.23	C20H32O4
Norethindrone	HMDB14855	6230	C05028	298.193	C20H26O2
4,4-Dimethyl-5a-cholesta-8,24-dien-3-b-ol	HMDB01286	50990081	C05108	412.371	C29H48O
Taurocholic acid	HMDB00036	440567	C05122	515.292	C26H45NO7S
Estriol	HMDB00153	5756	C05141	288.173	C18H24O3
Salutaridine	METPA0566	7590	C05179	164.084	C10H12O2
L-3-Aminobutyryl-CoA	HMDB12248	440564	C05231	852.168	C25H43N8O17P3S
2-Hydroxyestradiol	HMDB00338	247304	C05301	288.173	C18H24O3
3-Hexaprenyl-4-hydroxy-5-methoxybenzoic acid	HMDB00977	5280776	C05313	576.418	C38H56O4
5-HPETE	HMDB11135	5283171	C05356	336.23	C20H32O4
Zymosterol intermediate 2	HMDB06271	92746	C05437	384.339	C27H44O
5a-Cholesta-7,24-dien-3b-ol	HMDB06842	440670	C05439	384.339	C27H44O
Stigmasterol	HMDB00937	5280794	C05442	412.371	C29H48O
Vitamin D3	HMDB00876	10883523	C05443	384.339	C27H44O
Chenodeoxyglycocholic acid	HMDB06898	53477907	C05462	449.314	C26H43NO5
Deoxycholic acid glycine conjugate	HMDB00631	22833539	C05464	449.314	C26H43NO5
Chenodeoxycholic acid glycine conjugate	HMDB00637	22833540	C05466	449.314	C26H43NO5
5b-Cyprinol sulfate	HMDB06888	53477904	C05468	532.307	C27H48O8S
Tetrahydrocortisol	HMDB00949	44725717	C05472	366.241	C21H34O5
Tetrahydrocorticosterone	HMDB00268	9863245	C05476	350.246	C21H34O4
21-Hydroxy-5b-pregnane-3,11,20-trione	HMDB06756	44263345	C05477	346.214	C21H30O4
Cortexolone	HMDB00015	53477676	C05488	346.214	C21H30O4
21-Deoxycortisol	HMDB04030	222803	C05497	346.214	C21H30O4
Biocytin	HMDB03134	83814	C05552	372.183	C16H28N4O4S
Hydantoin-5-propionic acid	HMDB01212	782	C05565	172.048	C6H8N2O4
Rutin	HMDB03249	5280805	C05625	610.153	C27H30O16
3-Hydroxykynurenamine	METPA0629	7947	C05636	120.094	C9H12
5-Hydroxykynurenamine	HMDB04076	164719	C05638	180.09	C9H12N2O2
Ceramide 2-aminoethylphosphonate	METPA0641	7988	C05681	188.135	C9H20N2S
(3Z)-Phycocyanobilin	METPA0687	8081	C05786	90.0317	C3H6O3
Bilirubin diglucuronide	HMDB03325	5459911	C05787	936.328	C45H52N4O18
2-Hexaprenyl-3-methyl-6-methoxy-1,4 benzoquinone	HMDB06819	5280827	C05804	560.423	C38H56O3
2-Hexaprenyl-3-methyl-5-hydroxy-6-methoxy-1,4-benzoquinone	HMDB06820	5280828	C05805	576.418	C38H56O4
(3Z)-Phycoerythrobilin	METPA0709	8200	C05912	194.115	C8H18O5
Linatine	HMDB38516	5153860	C05939	259.117	C10H17N3O5
12-Keto-leukotriene B4	HMDB04234	5280876	C05949	334.214	C20H30O4
Leukotriene E4	HMDB02200	5280749	C05952	439.239	C23H37NO5S
Prostaglandin B2	HMDB04236	5288144	C05954	334.214	C20H30O4
Prostaglandin C2	METPA0724	8239	C05955	520.209	C22H36N2O10S
Prostaglandin J2	HMDB02710	5280884	C05957	334.214	C20H30O4
Delta-12-Prostaglandin J2	HMDB04238	5280885	C05958	334.214	C20H30O4
6-Keto-prostaglandin F1a	HMDB02886	5280888	C05961	370.236	C20H34O6
Thromboxane B2	HMDB03252	5283137	C05963	370.236	C20H34O6
12(S)-HPETE	HMDB04243	5280892	C05965	336.23	C20H32O4
15(S)-HPETE	HMDB04244	5280893	C05966	336.23	C20H32O4
Deoxyloganin	METPA0753	8338	C06071	302.987	C10H9NO6S2
(S)-Abscisic acid	HMDB35140	5702609	C06082	264.136	C15H20O4
Tetrahymanol	HMDB06836	168951	C06083	428.402	C30H52O
ent-Copalyl diphosphate	METPA0756	8355	C06089	157.089	C11H11N
Gibberellin A12 7-aldehyde	HMDB39484	5253705	C06093	316.204	C20H28O3
Zeaxanthin	HMDB02789	5280899	C06098	568.428	C40H56O2
5-Methyl-3-hexen-2-one	HMDB04916	20057326	C06133	1527.9	C74H133N3O29
1,2-Dehydroreticuline	METPA0775	8421	C06167	181.11	C10H15NO2
Prostaglandin D1	HMDB05102	5280936	C06438	354.241	C20H34O5
Cob(II)yrinate a,c diamide	METPA0829	8735	C06504	346.324	C24H42O
Cob(I)yrinate a,c diamide	HMDB06904	8736	C06505	177.985	C4H4Na2O5
Quinine	HMDB14611	3034034	C06526	324.184	C20H24N2O2
Quinidine	HMDB15044	441074	C06527	324.184	C20H24N2O2
Reserpine	HMDB14351	5770	C06539	608.273	C33H40N2O9
Solanidine	HMDB03236	65727	C06543	397.334	C27H43NO
Cuminyl alcohol	HMDB31817	325	C06576	150.104	C10H14O
Quinic acid	HMDB03072	6508	C06746	192.063	C7H12O6
Acebutolol	HMDB15324	1978	C06803	336.205	C18H28N2O4
Amikacin	HMDB14622	37768	C06820	585.286	C22H43N5O13
Azithromycin	HMDB14352	447043	C06838	748.509	C38H72N2O12
Carteolol	HMDB14662	2583	C06874	292.179	C16H24N2O3
Clarithromycin	HMDB15342	84029	C06912	747.477	C38H69NO13
Clomifene	HMDB15020	1548953	C06917	405.186	C26H28ClNO
Clomipramine	HMDB15372	2801	C06918	314.155	C19H23ClN2
Cyclizine	HMDB15307	6726	C06930	266.178	C18H22N2
Deferoxamine	HMDB14884	2973	C06940	560.353	C25H48N6O8
Desipramine	HMDB15282	2995	C06943	266.178	C18H22N2
Digitoxin	HMDB15468	441207	C06955	764.435	C41H64O13
Enoxacin	HMDB14610	3229	C06979	320.128	C15H17FN4O3
Isoetharine	HMDB14366	3762	C07053	239.152	C13H21NO3
1,1-Dimethylbiguanide	HMDB01921	4091	C07151	129.101	C4H11N5
Trihexyphenidyl	HMDB14520	5572	C07171	301.241	C20H31NO
Vinblastine	HMDB14710	241903	C07201	810.42	C46H58N4O9
Metoprolol	HMDB01932	4171	C07202	267.183	C15H25NO3
Zolpidem	HMDB05023	5732	C07219	307.168	C19H21N3O
Ritonavir	HMDB14646	392622	C07240	720.313	C37H48N6O5S2
Naloxone	HMDB15314	5284596	C07252	327.147	C19H21NO4
Prednisone	HMDB14773	5865	C07370	358.178	C21H26O5
Pergolide	HMDB15317	47811	C07425	314.182	C19H26N2S
Phenelzine	HMDB14918	3675	C07430	136.1	C8H12N2
(2S,4R,5S)-Muscarine	HMDB29936	5079496	C07473	174.149	C9H20NO2
Pirenzepine	HMDB14808	4848	C07508	351.17	C19H21N5O2
(R)-Amphetamine	HMDB12128	32893	C07514	135.105	C9H13N
17a-Ethynylestradiol	HMDB01926	5991	C07534	296.178	C20H24O2
Ergotamine	HMDB14834	8223	C07544	581.264	C33H35N5O5
Mivacurium	HMDB15357	5281042	C07550	1028.56	C58H80N2O14
Ginkgolide C	HMDB36860	161120	C07603	440.132	C20H24O11
Desogestrel	HMDB14449	40973	C07629	310.23	C22H30O
Epiandrosterone	HMDB00365	11055399	C07635	290.225	C19H30O2
(-)-Gossypol	HMDB40723	3503	C07667	518.194	C30H30O8
Dihydroergotamine	HMDB14465	10531	C07798	583.279	C33H37N5O5
Flumazenil	HMDB15336	3373	C07825	303.102	C15H14FN3O3
Dextroamphetamine	HMDB15516	5826	C07884	135.105	C9H13N
Sufentanil	HMDB14846	41693	C08022	386.203	C22H30N2O2S
Natamycin	HMDB14964	5281099	C08073	665.305	C33H47NO13
Toremifene	HMDB14679	3005573	C08166	405.186	C26H28ClNO
Bufotenin	HMDB41842	10257	C08299	204.126	C12H16N2O
Psilocin	HMDB42000	4980	C08312	204.126	C12H16N2O
Erucic acid	HMDB02068	5281116	C08316	338.318	C22H42O2
beta-D-Glucosamine	HMDB30091	441477	C08349	179.079	C6H13NO5
Palmitoleic acid	HMDB03229	445638	C08362	254.225	C16H30O2
(Z)-3-Methyl-2-(2-pentenyl)-2-cyclopenten-1-one	HMDB35601	1549018	C08490	164.12	C11H16O
2-Hexenal	HMDB31496	5281168	C08497	98.0732	C6H10O
Antheraxanthin	METPA0963	5281223	C08579	584.423	C40H56O3
Astaxanthin	HMDB02204	5281224	C08580	596.387	C40H52O4
Canthaxanthin	HMDB03154	5281227	C08583	564.397	C40H52O2
Capsanthin	HMDB36590	9873131	C08584	584.423	C40H56O3
Capsorubin	HMDB36924	5281229	C08585	600.418	C40H56O4
Flavoxanthin	HMDB36868	5281238	C08594	584.423	C40H56O3
Fucoxanthin	HMDB02741	5364094	C08596	658.423	C42H58O6
Lutein	HMDB03233	6433159	C08601	568.428	C40H56O2
Lutein 5,6-epoxide	HMDB41590	5281244	C08602	584.423	C40H56O3
Neoxanthin	HMDB03020	5281247	C08606	600.418	C40H56O4
Violaxanthin	HMDB03101	53477762	C08614	600.418	C40H56O4
Taraxasterol	HMDB35920	610148	C08636	426.386	C30H50O
Quassin	HMDB36587	4998	C08778	388.189	C22H28O6
Cucurbitacin C	HMDB34706	5874476	C08795	560.335	C32H48O8
Cucurbitacin D	HMDB34695	5353546	C08796	516.309	C30H44O7
Fucosterol	HMDB30021	5281328	C08817	412.371	C29H48O
Avenasterol	HMDB02374	5281326	C08821	412.371	C29H48O
alpha-Spinasterol	HMDB33873	5315190	C08840	412.371	C29H48O
Calenduloside E	HMDB40851	5104673	C08964	632.392	C36H56O9
ent-7alpha,12beta-Dihydroxy-16-kauren-19,6beta-olide	HMDB36700	5088389	C09081	332.199	C20H28O4
Ineketone	HMDB36698	5088400	C09110	318.219	C20H30O3
Yohimbine	HMDB15464	8969	C09256	354.194	C21H26N2O3
Mammeisin	HMDB34269	5281419	C09275	406.178	C25H26O5
Elenolide	HMDB30018	10013857	C09506	224.068	C11H12O5
Vulgarin	HMDB36130	619337	C09600	264.136	C15H20O4
1,4-Dimethyl-7-ethylazulene	HMDB36470	10719	C09633	184.125	C14H16
Juvenile hormone III	METPA1790	11884	C09694	192.094	C15H12
Lactaroviolin	HMDB35896	123595	C09696	210.104	C15H14O
Deoxynivalenol	HMDB36156	430147	C09747	296.126	C15H20O6
Hesperidin	HMDB03265	53477767	C09755	610.19	C28H34O15
Hesperetin 7-neohesperidoside	HMDB30748	232990	C09806	610.19	C28H34O15
6-Oxocyclohex-1-ene-1-carboxyl-CoA	HMDB12180	442450	C09821	889.152	C28H42N7O18P3S
(S)-4',5,7-Trihydroxy-6-prenylflavanone	HMDB37247	3519901	C09832	340.131	C20H20O5
5-Isopropyl-2-methylphenol	HMDB35770	10364	C09840	150.104	C10H14O
(R)-Menthofuran	HMDB36089	329983	C09868	150.104	C10H14O
Thymol	HMDB01878	6989	C09908	150.104	C10H14O
(S,E)-Zearalenone	HMDB31752	5375083	C09981	318.147	C18H22O5
Baicalin	HMDB41832	13654833	C10025	446.085	C21H18O11
Eupatilin	HMDB29469	5273755	C10040	344.09	C18H16O7
Albanin G	HMDB30075	6138419	C10100	760.288	C45H44O11
Myricetin	HMDB02755	5281672	C10107	318.038	C15H10O8
Fagomine	HMDB33453	3553645	C10144	147.09	C6H13NO3
Myosmine	HMDB30386	442649	C10160	146.084	C9H10N2
Sinensetin	HMDB36633	145659	C10186	372.121	C20H20O7
Tangeritin	HMDB30539	68077	C10190	372.121	C20H20O7
Cristacarpin	HMDB34025	3559400	C10206	354.147	C21H22O5
Procyanidin	HMDB13690	147299	C10238	578.142	C30H26O12
5-Deoxykievitone	HMDB34214	442770	C10418	340.131	C20H20O5
Sativan	HMDB30521	596401	C10526	286.121	C17H18O4
Sayanedin	HMDB30718	442820	C10527	298.084	C17H14O5
Trifolirhizin	HMDB36630	4485132	C10538	446.121	C22H22O10
8-Acetoxypinoresinol	HMDB33280	4485133	C10544	416.147	C22H24O8
(+)-Calycanthine	HMDB29561	264115	C10573	346.216	C22H26N4
Lupulone	HMDB30041	51397980	C10706	414.277	C26H38O4
Tricyclodehydroisohumulone	HMDB30165	12906	C10723	304.117	C14H16N4O4
Xanthoxylin	HMDB29645	66654	C10726	196.074	C10H12O4
Solasodine	HMDB35282	5250	C10822	413.329	C27H43NO2
Tomatidine	HMDB34731	312827	C10826	415.345	C27H45NO2
Sesartemin	HMDB38931	3732009	C10884	430.163	C23H26O8
Estrone glucuronide	HMDB04483	115255	C11133	446.194	C24H30O8
Grepafloxacin	HMDB14509	72474	C11368	359.165	C19H22FN3O3
1-Methoxyphenanthrene	METPA1874	13605	C11433	142.04	C6H11ClMg
Delta 8,14 -Sterol	HMDB06928	443237	C11508	410.355	C29H46O
Polyneuridine aldehyde	METPA1638	13797	C11632	436.185	C21H28N2O8
Cathenamine	METPA1051	13845	C11680	170.203	C12H26
Salbutamol	HMDB01937	123600	C11770	239.152	C13H21NO3
6-Acetylmorphine	HMDB41812	520352	C11781	327.147	C19H21NO4
13(1)-Hydroxy-magnesium-protoporphyrin IX 13-monomethyl ester	METPA1059	13993	C11829	432.251	C25H36O6
Gibberellin A51-catabolite	METPA1658	14016	C11854	199.941	C3H9ClSn
Gibberellin A12	METPA1650	14019	C11857	330.063	C6H15ClPb
Gibberellin A4	METPA1645	14026	C11864	416.14	C16H38Br2N2
Gibberellin A51	HMDB35041	14027	C11865	258.303	C16H38N2
Gibberellin A8-catabolite	METPA1657	14032	C11870	246.042	C6H16O6P2
ent-16-Kauren-19-al	HMDB36728	14035	C11873	243.999	C6H13O4PS2
ent-7alpha-Hydroxykaur-16-en-19-oic acid	METPA1652	14037	C11875	286.214	C16H30O4
Abietinal	HMDB34735	527027	C11887	286.23	C20H30O
Copalyl diphosphate	METPA1071	14063	C11901	200.934	C4H6Cl3NSi
Myrtenal	HMDB35250	61130	C11939	150.104	C10H14O
xi-8-Acetonyldihydrosanguinarine	HMDB39896	181538	C12201	389.126	C23H19NO5
5-Hydroxyconiferyl alcohol	METPA1695	14351	C12205	208.089	C15H12O
Isowertin 2''-rhamnoside	HMDB37417	583019	C12629	383.02	C12H6F9NO3
Dinoprost Tromethamine	HMDB15291	5282415	C12786	475.315	C24H45NO8
Roxithromycin	HMDB14916	6915744	C13173	836.525	C41H76N2O15
Geranylacetone	HMDB31846	1713001	C13297	194.167	C13H22O
3-Hexaprenyl-4-hydroxybenzoic acid	HMDB06816	11954011	C13425	546.407	C37H54O3
9-cis-Violaxanthin	METPA1108	586175	C13433	283.96	C10H11Cl3OS
Debrisoquine	HMDB06543	2966	C13650	175.111	C10H13N3
Allopregnanolone	HMDB01449	92786	C13712	318.256	C21H34O2
17,18-EpETE	HMDB10212	16061089	C13843	318.219	C20H30O3
DG(16:0/18:1(9Z)/0:0)	HMDB07102	5282283	C13861	594.522	C37H70O5
4-tert-Butylphenol	HMDB32063	7393	C14200	150.104	C10H14O
4-Hydroxyestradiol	HMDB05896	44348689	C14209	288.173	C18H24O3
4-Androstenediol	HMDB05849	136297	C14210	290.225	C19H30O2
Chondrillasterol	HMDB33885	16058483	C14285	412.371	C29H48O
Xanthomicrol	HMDB37600	73207	C14476	344.09	C18H16O7
1,3-Diphenylpropane	HMDB32564	14125	C14581	196.125	C15H16
Tetrahydrodeoxycortisol	HMDB05972	65555	C14594	350.246	C21H34O4
Oxymesterone	HMDB06027	72061	C14665	318.219	C20H30O3
15-Deoxy-d-12,14-PGJ2	HMDB05079	5311211	C14717	316.204	C20H28O3
Linoleoyl ethanolamide	HMDB05998	5283157	C14748	320.235	C20H32O3
11,12,15-THETA	HMDB04684	11954043	C14782	354.241	C20H34O5
12-KETE	HMDB13633	5283162	C14807	318.219	C20H30O3
Hepoxilin A3	HMDB04688	5460414	C14808	336.23	C20H32O4
Trioxilin A3	HMDB01977	5283208	C14809	354.241	C20H34O5
Hepoxilin B3	HMDB04690	5283209	C14810	336.23	C20H32O4
Troxilin B3	HMDB01965	5283210	C14811	354.241	C20H34O5
12(R)-HPETE	HMDB04692	9548885	C14812	336.23	C20H32O4
11H-14,15-EETA	HMDB04693	11954058	C14813	336.23	C20H32O4
11,14,15-THETA	HMDB04694	11954059	C14814	354.241	C20H34O5
11(R)-HPETE	HMDB04696	9548886	C14820	336.23	C20H32O4
8(S)-HPETE	HMDB04699	9548880	C14823	336.23	C20H32O4
9,10-DHOME	HMDB04704	9966640	C14828	314.246	C18H34O4
12,13-DHOME	HMDB04705	10236635	C14829	314.246	C18H34O4
8(R)-Hydroperoxylinoleic acid	HMDB04706	6438758	C14831	312.23	C18H32O4
4a-Methylfecosterol	HMDB06845	193524	C15776	412.371	C29H48O
Delta7-Avenasterol	HMDB06851	12795736	C15782	412.371	C29H48O
3-Dehydroteasterone	METPA1205	47205117	C15792	349.015	C13H17BrFNO2S
6-Deoxocathasterone	METPA1208	47205123	C15798	340.981	C12H14Cl3NO2S
4,4-Dimethyl-5a-cholesta-8-en-3b-ol	HMDB06840	23724604	C15915	414.386	C29H50O
Abscisic acid glucose ester	METPA1229	47205283	C15970	264.114	C10H20N2O4S
6''-Malonylgenistin	HMDB29529	47205500	C16192	290.12	C14H18N4OS
3-epi-6-Deoxocathasterone	METPA1663	47205559	C16251	210.112	C9H14N4O2
Ternatin	HMDB40991	192406	C16302	737.505	C37H67N7O8
(2'E,4'Z,7'Z,8E)-Colnelenic acid	HMDB30996	6441679	C16320	292.204	C18H28O3
7-Methylxanthine	HMDB01991	68374	C16353	166.049	C6H6N4O2
Xanthohumol	HMDB37479	639665	C16417	354.147	C21H22O5
2-Deoxyecdysone	METPA1783	47205791	C16495	276.184	C16H24N2O2
Eicosenoic acid	HMDB02231	5282768	C16526	310.287	C20H38O2
Bis(glutathionyl)spermine	METPA1344	51090892	C16563	348.205	C19H28N2O4
Bis(glutathionyl)spermine disulfide	METPA1345	51090893	C16564	326.174	C18H22N4O2
Homotrypanothione	METPA1347	51090896	C16567	335.221	C18H29N3O3
2-Amino-3-methylbenzoate	HMDB60680	51090900	C16571	329.21	C19H27N3O2
Irinotecan	HMDB14900	60838	C16641	586.279	C33H38N4O6
4-Hydroxyretinoic acid	HMDB06254	6438629	C16677	316.204	C20H28O3
4-oxo-Retinoic acid	HMDB06285	6437063	C16678	314.188	C20H26O3
all-trans-18-Hydroxyretinoic acid	HMDB12452	6506224	C16679	316.204	C20H28O3
all-trans-5,6-Epoxyretinoic acid	HMDB12451	5363137	C16680	316.204	C20H28O3
9-cis-Retinol	HMDB06217	9947823	C16682	286.23	C20H30O
6-Deoxy-5-ketofructose 1-phosphate	METPA1424	96023372	C16848	242.019	C6H11O8P
Isoliquiritin	HMDB37318	96023464	C16978	418.126	C21H22O9
Liquiritin	HMDB29520	3794292	C16989	418.126	C21H22O9
Safranal	HMDB36061	61041	C17062	150.104	C10H14O
all-trans-Decaprenyl diphosphate	HMDB59616	5462210	C17432	858.569	C50H84O7P2
Solanesyl-PP	HMDB02367	21252289	C17438	790.507	C45H76O7P2
Asparasaponin II	HMDB34063	96023818	C17470	318.219	C20H30O3
Galanolactone	HMDB37523	57457805	C17498	578.142	C30H26O12
Lotusine	HMDB33347	96023912	C17567	408.288	C24H40O5
Procyanidin B2	HMDB33973	122738	C17639	408.288	C24H40O5
Ursocholic acid	HMDB00917	122340	C17644	408.288	C24H40O5
3a,6b,7b-Trihydroxy-5b-cholanoic acid	HMDB00415	5283853	C17726	151.063	C8H9NO2
3a,6a,7b-Trihydroxy-5b-cholanoic acid	HMDB00364	5283851	C17727	408.288	C24H40O5
Leukoaminochrome	HMDB12992	147311	C17756	151.063	C8H9NO2
Cyclomorusin	HMDB30687	5481969	C17867	418.142	C25H22O6
Pheophorbide a	METPA1634	96024241	C18021	592.269	C35H36N4O5
Red chlorophyll catabolite	METPA1635	96024242	C18022	626.274	C35H38N4O7
Pyropheophorbide a	METPA1636	5489042	C18064	534.263	C33H34N4O3
N1,N5,N10-Tricoumaroyl spermidine	METPA1698	14777879	C18069	583.268	C34H37N3O6
bacteriochlorophyllide a	MA3TEM076	96024372	C18155	592.269	C35H36MgN4O6
Fenamiphos	HMDB31787	31070	C18659	303.106	C13H22NO3PS
Clionasterol	HMDB00649	457801	C19654	414.386	C29H50O
5,7-Dihydroxy-3',4',5'-trimethoxyflavone	HMDB37692	5379265	C19807	344.09	C18H16O7
Capsiate	HMDB34780	9839519	C20203	306.183	C18H26O4
Nordihydrocapsaicin	HMDB36328	168836	C20216	293.199	C17H27NO3
Difucosyllacto-N-hexaose a	HMDB06622	53477877	G01889	1364.5	C52H88N2O39

## Sheet: Table S2
Table S2. Results from Pathway Analysis using MetPA. Total is the total number of compounds in the pathway; the Hits is the actually matched number from the user uploaded data; the Raw p is the original p value calculated from the enrichment analysis.
Biochemical Pathway	Total	Expected	Hits	Raw p	Impact
Steroid biosynthesis	36	10.425	19	0.0019867	0.5926
Diterpenoid biosynthesis	26	7.5295	11	0.099778	0.47745
Arachidonic acid metabolism	8	2.3168	4	0.17499	0
Indole alkaloid biosynthesis	7	2.0272	2	0.64875	0.2
Porphyrin and chlorophyll metabolism	29	8.3983	7	0.7806	0.13305
Carotenoid biosynthesis	37	10.715	9	0.78979	0.07913
Biotin metabolism	5	1.448	1	0.81964	0
Flavone and flavonol biosynthesis	9	2.6064	1	0.95444	0
Limonene and pinene degradation	15	4.3439	2	0.9587	0
Glycerophospholipid metabolism	25	7.2399	4	0.95938	0.15071
Caffeine metabolism	10	2.896	1	0.96773	0
Fatty acid elongation in mitochondria	13	3.7648	1	0.98855	0
Sphingolipid metabolism	13	3.7648	1	0.98855	0
Brassinosteroid biosynthesis	25	7.2399	3	0.98876	0.08197
Pyruvate metabolism	21	6.0815	2	0.99306	0.02486
Lysine degradation	17	4.9231	1	0.99714	0
Glyoxylate and dicarboxylate metabolism	17	4.9231	1	0.99714	0.03061
Biosynthesis of unsaturated fatty acids	42	12.163	5	0.99795	0
Terpenoid backbone biosynthesis	25	7.2399	2	0.99798	0.02123
Valine, leucine and isoleucine biosynthesis	26	7.5295	2	0.99852	0.06611
Tryptophan metabolism	27	7.8191	2	0.99892	0
Citrate cycle (TCA cycle)	20	5.7919	1	0.99899	0.0756
Carbon fixation in photosynthetic organisms	21	6.0815	1	0.99929	0.12631
Alanine, aspartate and glutamate metabolism	22	6.3711	1	0.9995	0.06897
Ubiquinone and other terpenoid-quinone biosynthesis	23	6.6607	1	0.99965	0
Glycolysis or Gluconeogenesis	25	7.2399	1	0.99982	0
Galactose metabolism	26	7.5295	1	0.99988	0.03725
Valine, leucine and isoleucine degradation	34	9.8463	2	0.99989	0.06871
N-Glycan biosynthesis	29	8.3983	1	0.99996	0.01973
Starch and sucrose metabolism	30	8.6879	1	0.99997	0.02261
Amino sugar and nucleotide sugar metabolism	41	11.873	2	0.99999	0
Fatty acid biosynthesis	49	14.19	3	0.99999	0
Fatty acid metabolism	34	9.8463	1	0.99999	0
Phenylpropanoid biosynthesis	45	13.032	2	1	0.01972
Arginine and proline metabolism	38	11.005	1	1	0.12852
Flavonoid biosynthesis	43	12.453	1	1	0

## Sheet: Table S3
Table S3. Pathway analysis and False Discovery Rate (FDR) utilizing the MPINet.
pathwayId	pathwayName	annComponentRatio	annBgRatio	weight	pvalue	fdr	annComponentList	annBgComponentList	annComponentinNetRatio	anncompinNetworkList	riskcompinNetworkList
path:00590	Arachidonic acid metabolism	30/335	74/4994	0.16	2e-39	1.72e-37	5280383;5280493;5280492;5280701;5280778;5280876;5280879;5280881;5280882;5280884;5280885;5280888;5280890;5280892;5280893;5280363;11954042;5311211;5283157;11954043;5283162;5283211;5283208;5283209;5283210;9548885;11954058;11954059;9548886;9548880	5280606;5283210;5283208;5283209;5283211;5283162;5283155;9548885;5283156;9548886;5283168;9548878;5283167;9548880;5283154;5283170;5283163;5283157;11244126;9548882;9548881;5282263;5283142;5283144;5283146;5283147;5283202;5283203;5283204;5283205;9548884;5283159;11954043;11954059;11954042;11954058;11954060;5280701;5280724;5280915;5280914;5280733;444899;5280497;5280492;5280383;5280778;5280493;5280427;52…	27/299	5280383;5280493;5280492;5280701;5280778;5280876;5280879;5280881;5280884;5280885;5280888;5280890;5280892;5280893;5280363;11954042;5311211;5283157;11954043;5283162;5283211;5283209;5283210;9548885;11954058;11954059;9548880	970;6262;5988;13804;1032;5997;159325;985;71;439213;440996;447277;24892719;1673;7967;1349907;5870;5280353;439248;71082;5879;91477;221493;445639;222786;5280382;5280383;5280388;643976;439423;65728;5462234;439476;5280435;1775;5284271;174174;637760;5280450;246983;222284;3845;5839;439577;472;92110;637517;10140;65252;1179;11163;949;6305;5280493;5753;101690;5280492;8193;4171;2719;124886;57469;16441;43983…
path:00860	Porphyrin and chlorophyll metabolism	18/335	114/4994	0.139	7.25e-17	2.85e-15	5280353;643976;1179;439664;439833;675;46173742;5280816;5280817;11953875;11953882;23724496;137;443425;11953965;46174034;5489042;46174060	46173745;23724675;23724677;46173807;15719509;750;440233;3246323;6288;11953967;11953965;443427;443425;5280818;5280819;440783;26818;24892763;5281957;114935;1021;444097;24892723;5280820;5280817;46173757;440784;439938;5280917;440035;46173785;439303;5280929;46173758;53297346;24892716;675;444941;160433;46173705;5280516;33032;129297;119412;788;440775;1179;72424;68271;440776;72423;27284;321;121893;29936;…	15/299	5280353;643976;1179;439833;675;46173742;5280816;5280817;11953875;11953882;23724496;137;443425;46174034;46174060	970;6262;5988;13804;1032;5997;159325;985;71;439213;440996;447277;24892719;1673;7967;1349907;5870;5280353;439248;71082;5879;91477;221493;445639;222786;5280382;5280383;5280388;643976;439423;65728;5462234;439476;5280435;1775;5284271;174174;637760;5280450;246983;222284;3845;5839;439577;472;92110;637517;10140;65252;1179;11163;949;6305;5280493;5753;101690;5280492;8193;4171;2719;124886;57469;16441;43983…
path:00100	Steroid biosynthesis	22/335	49/4994	0.72	1.11e-16	2.85e-15	5997;91477;439423;65728;246983;222284;439577;92110;65252;101690;101770;440559;92746;440670;5280794;168951;5281326;444679;443237;193524;23724574;23724604	5280453;5283731;92110;5280794;193524;443237;439577;173183;53297366;440558;10894570;23724575;222284;94204;5281326;23724574;101690;65252;9548595;445713;6449797;638072;5459811;246983;440560;440371;443212;23724604;440559;23724571;23724596;46173808;23724597;65728;439423;5280795;23724484;92746;23724485;444679;101770;443245;5280793;440670;91477;5997;164874;92155;168951	22/299	5997;91477;439423;65728;246983;222284;439577;92110;65252;101690;101770;440559;92746;440670;5280794;168951;5281326;444679;443237;193524;23724574;23724604	970;6262;5988;13804;1032;5997;159325;985;71;439213;440996;447277;24892719;1673;7967;1349907;5870;5280353;439248;71082;5879;91477;221493;445639;222786;5280382;5280383;5280388;643976;439423;65728;5462234;439476;5280435;1775;5284271;174174;637760;5280450;246983;222284;3845;5839;439577;472;92110;637517;10140;65252;1179;11163;949;6305;5280493;5753;101690;5280492;8193;4171;2719;124886;57469;16441;43983…
path:00140	Steroid hormone biosynthesis	20/335	99/4994	0.233	1.33e-16	2.85e-15	5997;5870;5879;222786;5839;5753;10634;5880;440707;5756;247304;5864;65553;440697;440709;6238;115255;443077;92786;5461066	440573;150891;440708;5754;222786;65554;5866;160499;164838;5864;246873;94141;114920;440709;101788;92745;3080558;92786;440700;164674;219833;440696;440698;6290;440697;440703;11222;440694;13847328;5461066;6451493;101771;65076;5997;167685;6453841;105074;9967418;129;440105;8956;5881;102030;440574;10634;223997;440114;439289;5880;443078;5879;114833;252379;92854;150968;12850019;10635;440143;11302;108192;1…	17/299	5997;5870;5879;222786;5839;5753;10634;5880;440707;5756;247304;5864;65553;440709;6238;115255;92786	970;6262;5988;13804;1032;5997;159325;985;71;439213;440996;447277;24892719;1673;7967;1349907;5870;5280353;439248;71082;5879;91477;221493;445639;222786;5280382;5280383;5280388;643976;439423;65728;5462234;439476;5280435;1775;5284271;174174;637760;5280450;246983;222284;3845;5839;439577;472;92110;637517;10140;65252;1179;11163;949;6305;5280493;5753;101690;5280492;8193;4171;2719;124886;57469;16441;43983…
path:00830	Retinol metabolism	7/335	18/4994	0.426	4.11e-07	7.06e-06	5280382;5363137;446798;6438629;6437063;6506224;9947823	445354;638015;5280489;444795;5280531;5280382;5280490;9947823;6436082;449171;446798;5459829;5281877;6438629;6437063;5289090;5363137;6506224	6/299	5280382;5363137;446798;6438629;6437063;9947823	970;6262;5988;13804;1032;5997;159325;985;71;439213;440996;447277;24892719;1673;7967;1349907;5870;5280353;439248;71082;5879;91477;221493;445639;222786;5280382;5280383;5280388;643976;439423;65728;5462234;439476;5280435;1775;5284271;174174;637760;5280450;246983;222284;3845;5839;439577;472;92110;637517;10140;65252;1179;11163;949;6305;5280493;5753;101690;5280492;8193;4171;2719;124886;57469;16441;43983…
path:00130	Ubiquinone and other terpenoid-quinone biosynthesis	9/335	74/4994	0.207	1.16e-06	1.67e-05	5280651;5280776;5280827;5280828;6057;780;135;11954011;5462210	24883454;671;441209;12039;189062;135;5280346;5283544;5283546;5280473;11953819;955;46173940;5280760;46173941;5280776;46173939;5280834;5280825;21587070;5280826;5280835;10902296;5280827;5280836;5280844;11954011;5280831;6443777;5280829;5280832;46173938;5280833;5287432;11954202;10364451;25137931;44182442;14278030;780;637542;6057;979;9378;5280329;439862;445995;5280413;5280651;5280650;5462210;14556929;5…	7/299	5280651;5280776;5280827;6057;135;11954011;5462210	970;6262;5988;13804;1032;5997;159325;985;71;439213;440996;447277;24892719;1673;7967;1349907;5870;5280353;439248;71082;5879;91477;221493;445639;222786;5280382;5280383;5280388;643976;439423;65728;5462234;439476;5280435;1775;5284271;174174;637760;5280450;246983;222284;3845;5839;439577;472;92110;637517;10140;65252;1179;11163;949;6305;5280493;5753;101690;5280492;8193;4171;2719;124886;57469;16441;43983…
path:01040	Biosynthesis of unsaturated fatty acids	6/335	49/4994	0.106	1.7e-06	2.04e-05	985;445639;5280450;5281116;5497181;5282768	5312554;24892811;5280581;5280450;5281;445639;985;444899;11197;5281120;5281116;8215;10467;5280933;445580;5282768;5497181;6439848;5497182;446284;5312529;5280934;5280482;24892792;24892791;24892790;5280355;24892789;24892788;439636;439229;15667;23724647;5280503;5280609;5280561;23724652;23724646;23724643;23724642;23724651;23724639;23724649;23724648;23724650;23724645;23724644;23724641;23724640	6/299	985;445639;5280450;5281116;5497181;5282768	970;6262;5988;13804;1032;5997;159325;985;71;439213;440996;447277;24892719;1673;7967;1349907;5870;5280353;439248;71082;5879;91477;221493;445639;222786;5280382;5280383;5280388;643976;439423;65728;5462234;439476;5280435;1775;5284271;174174;637760;5280450;246983;222284;3845;5839;439577;472;92110;637517;10140;65252;1179;11163;949;6305;5280493;5753;101690;5280492;8193;4171;2719;124886;57469;16441;43983…
path:00591	Linoleic acid metabolism	4/335	25/4994	0.0512	1.9e-06	2.04e-05	5280450;9966640;10236635;6438758	5280720;9858729;11954062;9839084;6446027;5312830;5282965;5283016;9966640;5316080;9548877;444899;6438758;5281026;5281128;5280450;5280933;5281024;6443013;5280644;5460412;10236635;5280581;11954063;18172	4/299	5280450;9966640;10236635;6438758	970;6262;5988;13804;1032;5997;159325;985;71;439213;440996;447277;24892719;1673;7967;1349907;5870;5280353;439248;71082;5879;91477;221493;445639;222786;5280382;5280383;5280388;643976;439423;65728;5462234;439476;5280435;1775;5284271;174174;637760;5280450;246983;222284;3845;5839;439577;472;92110;637517;10140;65252;1179;11163;949;6305;5280493;5753;101690;5280492;8193;4171;2719;124886;57469;16441;43983…
path:00380	Tryptophan metabolism	8/335	80/4994	0.153	2.33e-06	2.22e-05	71;3845;472;6305;5280625;440736;164719;803	440752;440738;440746;164719;9548587;9548588;11321;439701;50591;21860;54675773;54675772;54675774;54675771;439403;439458;6302;3845;472;161166;439788;798;400;439951;397;440742;439280;6305;439214;439419;5280381;439252;71;5459864;5280625;1066;5280673;86;5699;440741;440737;440736;11811;72725;5801;114918;5202;74688;15919788;1833;440743;903;10513752;1864;171161;803;440740;92904;802;800;1150;18986;440806;…	7/299	71;3845;472;6305;5280625;164719;803	970;6262;5988;13804;1032;5997;159325;985;71;439213;440996;447277;24892719;1673;7967;1349907;5870;5280353;439248;71082;5879;91477;221493;445639;222786;5280382;5280383;5280388;643976;439423;65728;5462234;439476;5280435;1775;5284271;174174;637760;5280450;246983;222284;3845;5839;439577;472;92110;637517;10140;65252;1179;11163;949;6305;5280493;5753;101690;5280492;8193;4171;2719;124886;57469;16441;43983…
path:00120	Primary bile acid biosynthesis	9/335	47/4994	0.41	5.39e-06	4.63e-05	5997;221493;5284271;10140;53297338;12544;440691;107722;3081958	99470;65094;121948;165511;3081084;24755589;5284267;193396;3081085;107722;5284270;5284271;160520;440676;11954217;5997;123743;11953854;3081958;440985;193321;439479;440460;46173885;5280797;440690;3080603;3082089;5460041;440384;46173886;46173887;5280796;750;387316;1123;10133;12544;53297338;221493;10140;440691;440675;440677;11954196;11954197;439573	7/299	5997;221493;5284271;10140;12544;107722;3081958	970;6262;5988;13804;1032;5997;159325;985;71;439213;440996;447277;24892719;1673;7967;1349907;5870;5280353;439248;71082;5879;91477;221493;445639;222786;5280382;5280383;5280388;643976;439423;65728;5462234;439476;5280435;1775;5284271;174174;637760;5280450;246983;222284;3845;5839;439577;472;92110;637517;10140;65252;1179;11163;949;6305;5280493;5753;101690;5280492;8193;4171;2719;124886;57469;16441;43983…
path:00980	Metabolism of xenobiotics by cytochrome P450	3/335	81/4994	0.0262	0.000481	0.00376	163913;5460887;6593	6577;6849;108009;5460887;11954075;159079;161772;31277;11954074;105131;7839;3036914;2707;8259;6421;6597;6593;6407;6437359;6575;11954072;11954071;11954073;11954070;163913;300;119521;6576;85275;6366;7961;41322;115064;11954069;11954068;25892;2336;37786;37455;37456;28598;134067;158239;186920;362;11954056;8640;11954049;11954054;11828;11954048;11954064;11954066;11318;11954065;11954067;28487;7808;8663;10…	3/299	163913;5460887;6593	970;6262;5988;13804;1032;5997;159325;985;71;439213;440996;447277;24892719;1673;7967;1349907;5870;5280353;439248;71082;5879;91477;221493;445639;222786;5280382;5280383;5280388;643976;439423;65728;5462234;439476;5280435;1775;5284271;174174;637760;5280450;246983;222284;3845;5839;439577;472;92110;637517;10140;65252;1179;11163;949;6305;5280493;5753;101690;5280492;8193;4171;2719;124886;57469;16441;43983…
path:00983	Drug metabolism - other enzymes	4/335	39/4994	0.146	0.000646	0.00463	3767;71602;104842;60838	3767;3034391;60953;5922;5778;10091038;21820757;3034646;2723601;3081384;667490;2265;18209;3032417;3036942;3038401;5359563;9576951;71602;14039;160607;72884;9321;3385;5386;121997;151244;13351;150856;9427;5790;8642;18343;10037499;60838;10077584;11756356;104842;443154	4/299	3767;71602;104842;60838	970;6262;5988;13804;1032;5997;159325;985;71;439213;440996;447277;24892719;1673;7967;1349907;5870;5280353;439248;71082;5879;91477;221493;445639;222786;5280382;5280383;5280388;643976;439423;65728;5462234;439476;5280435;1775;5284271;174174;637760;5280450;246983;222284;3845;5839;439577;472;92110;637517;10140;65252;1179;11163;949;6305;5280493;5753;101690;5280492;8193;4171;2719;124886;57469;16441;43983…
path:00350	Tyrosine metabolism	8/335	74/4994	0.424	0.00139	0.00917	996;151276;6057;681;780;56928064;439316;15880	119405;10393;159278;54675765;5280709;5280642;5280801;1112;1110;96;444972;5280398;440732;440731;547;127;440636;5280393;785;1060;5280525;5280494;3469;70949;780;9378;440113;5610;979;636708;6057;996;440311;439316;161255;5459802;114683;440728;6047;165198;681;1669;119219;151276;1738;439744;9305;5920;5819;439260;688100;5816;688084;440729;1245;85782;151725;91528;10805;439435;56928065;5281792;56928064;972…	6/299	996;151276;6057;681;439316;15880	970;6262;5988;13804;1032;5997;159325;985;71;439213;440996;447277;24892719;1673;7967;1349907;5870;5280353;439248;71082;5879;91477;221493;445639;222786;5280382;5280383;5280388;643976;439423;65728;5462234;439476;5280435;1775;5284271;174174;637760;5280450;246983;222284;3845;5839;439577;472;92110;637517;10140;65252;1179;11163;949;6305;5280493;5753;101690;5280492;8193;4171;2719;124886;57469;16441;43983…
path:00982	Drug metabolism - cytochrome P450	4/335	87/4994	0.098	0.00315	0.0193	2733526;2554;78101;115159	3036580;3690;9944000;104896;134467;135244;34312;3331;21350392;21350393;3025746;10474509;189733;107744;3015693;87833;24415;6896;76543;78101;3036172;3033895;10090750;2733526;449459;6378383;114861;33676;33;99735;10265589;100427;7847;96356;9533;31515;98612;443288;99303;124143;119105;2907;5489029;9925873;5462508;5360621;3121;24892812;6441809;134970;3731686;3031829;173719;134459;6437068;9921310;2135039…	4/299	2733526;2554;78101;115159	970;6262;5988;13804;1032;5997;159325;985;71;439213;440996;447277;24892719;1673;7967;1349907;5870;5280353;439248;71082;5879;91477;221493;445639;222786;5280382;5280383;5280388;643976;439423;65728;5462234;439476;5280435;1775;5284271;174174;637760;5280450;246983;222284;3845;5839;439577;472;92110;637517;10140;65252;1179;11163;949;6305;5280493;5753;101690;5280492;8193;4171;2719;124886;57469;16441;43983…
path:00620	Pyruvate metabolism	5/335	29/4994	0.526	0.00341	0.0195	970;284;5280523;54675764;107689	440568;668;855;1030;371;1005;54675764;1060;284;970;222656;439214;6302;186;440867;5280523;439736;440868;439459;10663;177;176;107689;61503;440018;439350;439231;880;1132	2/299	970;107689	970;6262;5988;13804;1032;5997;159325;985;71;439213;440996;447277;24892719;1673;7967;1349907;5870;5280353;439248;71082;5879;91477;221493;445639;222786;5280382;5280383;5280388;643976;439423;65728;5462234;439476;5280435;1775;5284271;174174;637760;5280450;246983;222284;3845;5839;439577;472;92110;637517;10140;65252;1179;11163;949;6305;5280493;5753;101690;5280492;8193;4171;2719;124886;57469;16441;43983…
path:04966	Collecting duct acid secretion	1/335	Aug-94	0.00852	0.00473	0.0254	813	962;1038;280;769;312;222;767;813	1/299	813	970;6262;5988;13804;1032;5997;159325;985;71;439213;440996;447277;24892719;1673;7967;1349907;5870;5280353;439248;71082;5879;91477;221493;445639;222786;5280382;5280383;5280388;643976;439423;65728;5462234;439476;5280435;1775;5284271;174174;637760;5280450;246983;222284;3845;5839;439577;472;92110;637517;10140;65252;1179;11163;949;6305;5280493;5753;101690;5280492;8193;4171;2719;124886;57469;16441;43983…
path:00592	alpha-Linolenic acid metabolism	1/335	39/4994	0.00297	0.00809	0.0409	6441679	5281929;6427970;5281166;7251183;23724726;23724725;23724723;23724722;23724721;23724719;23724718;23724717;23724712;23724714;23724715;5312508;5312889;6439873;20843328;5280411;23724709;5280729;9548789;16061072;75704;23724728;16061034;5352808;23724711;6450029;16061058;23724727;5283028;6441679;5280934;6430107;10708957;643941;5497123	1/299	6441679	970;6262;5988;13804;1032;5997;159325;985;71;439213;440996;447277;24892719;1673;7967;1349907;5870;5280353;439248;71082;5879;91477;221493;445639;222786;5280382;5280383;5280388;643976;439423;65728;5462234;439476;5280435;1775;5284271;174174;637760;5280450;246983;222284;3845;5839;439577;472;92110;637517;10140;65252;1179;11163;949;6305;5280493;5753;101690;5280492;8193;4171;2719;124886;57469;16441;43983…
path:00510	N-Glycan biosynthesis	3/335	Jun-94	1.91	0.0284	0.136	24892719;24892739;24892715	24892725;24892739;24892721;24892719;24892715;18396	3/299	24892719;24892739;24892715	970;6262;5988;13804;1032;5997;159325;985;71;439213;440996;447277;24892719;1673;7967;1349907;5870;5280353;439248;71082;5879;91477;221493;445639;222786;5280382;5280383;5280388;643976;439423;65728;5462234;439476;5280435;1775;5284271;174174;637760;5280450;246983;222284;3845;5839;439577;472;92110;637517;10140;65252;1179;11163;949;6305;5280493;5753;101690;5280492;8193;4171;2719;124886;57469;16441;43983…
path:00340	Histidine metabolism	3/335	44/4994	0.237	0.0357	0.161	439224;65110;782	7339;11050836;11988267;9548599;193735;65110;440431;792;439398;165271;5960;88052;440000;440570;56928067;440341;96215;150841;774;152657;64969;112072;439224;6274;3614;69602;794;793;5280799;3037043;440727;736715;440726;51;164697;20802017;128;439233;782;439376;33032;193545;75810;121396	2/299	65110;782	970;6262;5988;13804;1032;5997;159325;985;71;439213;440996;447277;24892719;1673;7967;1349907;5870;5280353;439248;71082;5879;91477;221493;445639;222786;5280382;5280383;5280388;643976;439423;65728;5462234;439476;5280435;1775;5284271;174174;637760;5280450;246983;222284;3845;5839;439577;472;92110;637517;10140;65252;1179;11163;949;6305;5280493;5753;101690;5280492;8193;4171;2719;124886;57469;16441;43983…
path:00472	D-Arginine and D-ornithine metabolism	3/335	Sep-94	1.66	0.0648	0.279	6262;71082;440169	440046;439402;439983;440169;558;6262;71082;6322;71070	3/299	6262;71082;440169	970;6262;5988;13804;1032;5997;159325;985;71;439213;440996;447277;24892719;1673;7967;1349907;5870;5280353;439248;71082;5879;91477;221493;445639;222786;5280382;5280383;5280388;643976;439423;65728;5462234;439476;5280435;1775;5284271;174174;637760;5280450;246983;222284;3845;5839;439577;472;92110;637517;10140;65252;1179;11163;949;6305;5280493;5753;101690;5280492;8193;4171;2719;124886;57469;16441;43983…
path:00062	Fatty acid elongation in mitochondria	2/335	27/4994	0.24	0.0737	0.302	985;5280768	6302;439173;440611;5280765;440609;440610;439608;5280769;440607;440608;440606;440605;5280768;440615;439584;5280578;440603;440604;65113;5280767;440602;9548574;440601;440600;5280766;15667;985	2/299	985;5280768	970;6262;5988;13804;1032;5997;159325;985;71;439213;440996;447277;24892719;1673;7967;1349907;5870;5280353;439248;71082;5879;91477;221493;445639;222786;5280382;5280383;5280388;643976;439423;65728;5462234;439476;5280435;1775;5284271;174174;637760;5280450;246983;222284;3845;5839;439577;472;92110;637517;10140;65252;1179;11163;949;6305;5280493;5753;101690;5280492;8193;4171;2719;124886;57469;16441;43983…
path:00071	Fatty acid metabolism	3/335	40/4994	0.42	0.108	0.422	985;5280768;757	11953816;5280771;440045;439419;5280381;439214;439173;440610;5280765;6816;440609;440611;5280770;440608;440607;5280769;439608;5280768;440615;440605;440606;440603;439584;440604;5280578;440602;65113;9548574;5280767;439252;440601;440600;5280766;15667;985;757;984;2682;6302;743	3/299	985;5280768;757	970;6262;5988;13804;1032;5997;159325;985;71;439213;440996;447277;24892719;1673;7967;1349907;5870;5280353;439248;71082;5879;91477;221493;445639;222786;5280382;5280383;5280388;643976;439423;65728;5462234;439476;5280435;1775;5284271;174174;637760;5280450;246983;222284;3845;5839;439577;472;92110;637517;10140;65252;1179;11163;949;6305;5280493;5753;101690;5280492;8193;4171;2719;124886;57469;16441;43983…
path:00524	Butirosin and neomycin biosynthesis	1/335	24/4994	0.0987	0.152	0.569	643976	5793;5958;10583108;194428;46173947;203443;46173948;439560;46173949;72392;46174032;33042;46173950;445675;46173951;46173952;456194;8378;46174033;12302172;12302171;33032;711;643976	1/299	643976	970;6262;5988;13804;1032;5997;159325;985;71;439213;440996;447277;24892719;1673;7967;1349907;5870;5280353;439248;71082;5879;91477;221493;445639;222786;5280382;5280383;5280388;643976;439423;65728;5462234;439476;5280435;1775;5284271;174174;637760;5280450;246983;222284;3845;5839;439577;472;92110;637517;10140;65252;1179;11163;949;6305;5280493;5753;101690;5280492;8193;4171;2719;124886;57469;16441;43983…
path:00270	Cysteine and methionine metabolism	5/335	55/4994	0.822	0.189	0.595	124886;68841;402;67678;656446	6325;535;563;5462190;5462148;561;174549;11988266;439904;439176;439415;10010;439750;58;5951;91552;6137;439258;439155;34755;158980;473;440041;878;99478;5862;402;115015;10455148;1118;124886;123991;72886;440717;656446;1060;104748;67678;165331;1549098;110;92851;98;9833951;12647;439406;439389;439235;152441;5960;1119;5950;1100;439208;68841	5/299	124886;68841;402;67678;656446	970;6262;5988;13804;1032;5997;159325;985;71;439213;440996;447277;24892719;1673;7967;1349907;5870;5280353;439248;71082;5879;91477;221493;445639;222786;5280382;5280383;5280388;643976;439423;65728;5462234;439476;5280435;1775;5284271;174174;637760;5280450;246983;222284;3845;5839;439577;472;92110;637517;10140;65252;1179;11163;949;6305;5280493;5753;101690;5280492;8193;4171;2719;124886;57469;16441;43983…
path:04270	Vascular smooth muscle contraction	2/335	16/4994	0.741	0.19	0.595	813;5283157	439456;271;444899;5283157;813;6076;24316;60961;5280427;172198;439260;8230;5283205;5283204;5283203;5283202	2/299	813;5283157	970;6262;5988;13804;1032;5997;159325;985;71;439213;440996;447277;24892719;1673;7967;1349907;5870;5280353;439248;71082;5879;91477;221493;445639;222786;5280382;5280383;5280388;643976;439423;65728;5462234;439476;5280435;1775;5284271;174174;637760;5280450;246983;222284;3845;5839;439577;472;92110;637517;10140;65252;1179;11163;949;6305;5280493;5753;101690;5280492;8193;4171;2719;124886;57469;16441;43983…
path:04972	Pancreatic secretion	1/335	15/4994	0.204	0.192	0.595	813	923;312;813;439456;271;187;1038;769;767;962;280;53297362;6076;123847;123953	1/299	813	970;6262;5988;13804;1032;5997;159325;985;71;439213;440996;447277;24892719;1673;7967;1349907;5870;5280353;439248;71082;5879;91477;221493;445639;222786;5280382;5280383;5280388;643976;439423;65728;5462234;439476;5280435;1775;5284271;174174;637760;5280450;246983;222284;3845;5839;439577;472;92110;637517;10140;65252;1179;11163;949;6305;5280493;5753;101690;5280492;8193;4171;2719;124886;57469;16441;43983…
path:04960	Aldosterone-regulated sodium reabsorption	3/335	Jul-94	3.77	0.202	0.595	222786;5839;813	923;5839;813;5754;222786;312;6076	3/299	222786;5839;813	970;6262;5988;13804;1032;5997;159325;985;71;439213;440996;447277;24892719;1673;7967;1349907;5870;5280353;439248;71082;5879;91477;221493;445639;222786;5280382;5280383;5280388;643976;439423;65728;5462234;439476;5280435;1775;5284271;174174;637760;5280450;246983;222284;3845;5839;439577;472;92110;637517;10140;65252;1179;11163;949;6305;5280493;5753;101690;5280492;8193;4171;2719;124886;57469;16441;43983…
path:00290	Valine	leucine and isoleucine biosynthesis	2/335	24/4994	0.509	0.203	0.595	5280523;5462261	6288;440892;643798;439766;6302;1060;440568;58;440875;11954026;448154;439286;6306;6287;49;440279;440248;440878;5280523;6508102;5462261;5462259;70;6106	1/299	5462261	970;6262;5988;13804;1032;5997;159325;985;71;439213;440996;447277;24892719;1673;7967;1349907;5870;5280353;439248;71082;5879;91477;221493;445639;222786;5280382;5280383;5280388;643976;439423;65728;5462234;439476;5280435;1775;5284271;174174;637760;5280450;246983;222284;3845;5839;439577;472;92110;637517;10140;65252;1179;11163;949;6305;5280493;5753;101690;5280492;8193;4171;2719;124886;57469;16441;43983…
path:00760	Nicotinate and nicotinamide metabolism	3/335	44/4994	0.517	0.203	0.595	1032;439476;457	440932;11954198;1060;1032;440075;3032309;439700;95155;10261389;23336300;151255;54693777;440020;70703;69371;9543125;54723871;439476;439383;942;5886;5893;165491;14180;121992;1066;668;5960;444972;444266;5280451;99456;72924;938;68499;457;936;439924;796;161234;5570;440810;69698;439886	2/299	1032;439476	970;6262;5988;13804;1032;5997;159325;985;71;439213;440996;447277;24892719;1673;7967;1349907;5870;5280353;439248;71082;5879;91477;221493;445639;222786;5280382;5280383;5280388;643976;439423;65728;5462234;439476;5280435;1775;5284271;174174;637760;5280450;246983;222284;3845;5839;439577;472;92110;637517;10140;65252;1179;11163;949;6305;5280493;5753;101690;5280492;8193;4171;2719;124886;57469;16441;43983…
path:00360	Phenylalanine metabolism	6/335	63/4994	0.948	0.211	0.595	439248;6057;444539;135;91;637541	637541;177;1060;124;5280361;444972;5282147;5282146;5282145;443290;6054;71567;101184;641637;997;135;637542;637540;464;20;439248;74839;873;107;243;6140;643327;440944;11970;92258;9543133;1110;439267;12122;7680;127;68144;1001;999;998;91;338;6057;11915;11954199;11363;62258;5365959;70966;439277;5280336;5280329;1183;441457;10297;1548943;441256;9294;5280347;7028;10663;656502;444539	5/299	439248;6057;135;91;637541	970;6262;5988;13804;1032;5997;159325;985;71;439213;440996;447277;24892719;1673;7967;1349907;5870;5280353;439248;71082;5879;91477;221493;445639;222786;5280382;5280383;5280388;643976;439423;65728;5462234;439476;5280435;1775;5284271;174174;637760;5280450;246983;222284;3845;5839;439577;472;92110;637517;10140;65252;1179;11163;949;6305;5280493;5753;101690;5280492;8193;4171;2719;124886;57469;16441;43983…
path:00790	Folate biosynthesis	2/335	27/4994	0.468	0.214	0.595	5462234;442163	443142;12039;6830;121885;128973;756;169508;44257;133246;65074;218;666;170;978;98792;6037;91443;442163;442163;440843;448839;24771767;444331;440841;440840;5462234;440923;440924	2/299	5462234;442163	970;6262;5988;13804;1032;5997;159325;985;71;439213;440996;447277;24892719;1673;7967;1349907;5870;5280353;439248;71082;5879;91477;221493;445639;222786;5280382;5280383;5280388;643976;439423;65728;5462234;439476;5280435;1775;5284271;174174;637760;5280450;246983;222284;3845;5839;439577;472;92110;637517;10140;65252;1179;11163;949;6305;5280493;5753;101690;5280492;8193;4171;2719;124886;57469;16441;43983…
path:00280	Valine	leucine and isoleucine degradation	2/335	35/4994	0.386	0.238	0.606	439869;5280564	23724627;23724626;1132;23724625;6106;2761558;70;439855;439869;11953876;49786998;439218;96;439214;6302;439161;439434;5462303;487;439439;439291;439164;439985;5280564;440326;439277;440021;6857371;440873;440024;6287;49;6306;439286;23724628	2/299	439869;5280564	970;6262;5988;13804;1032;5997;159325;985;71;439213;440996;447277;24892719;1673;7967;1349907;5870;5280353;439248;71082;5879;91477;221493;445639;222786;5280382;5280383;5280388;643976;439423;65728;5462234;439476;5280435;1775;5284271;174174;637760;5280450;246983;222284;3845;5839;439577;472;92110;637517;10140;65252;1179;11163;949;6305;5280493;5753;101690;5280492;8193;4171;2719;124886;57469;16441;43983…
path:00400	Phenylalanine	tyrosine and tryptophan biosynthesis	5/335	27/4994	1.93	0.24	0.606	6305;72;6057;439319;25137933	122357;1005;160647;439351;6508;439774;72;8742;121947;439463;12039;6140;7339;227;440289;446894;444150;798;6305;6057;979;1028;439319;997;25137912;439235;25137933	5/299	6305;72;6057;439319;25137933	970;6262;5988;13804;1032;5997;159325;985;71;439213;440996;447277;24892719;1673;7967;1349907;5870;5280353;439248;71082;5879;91477;221493;445639;222786;5280382;5280383;5280388;643976;439423;65728;5462234;439476;5280435;1775;5284271;174174;637760;5280450;246983;222284;3845;5839;439577;472;92110;637517;10140;65252;1179;11163;949;6305;5280493;5753;101690;5280492;8193;4171;2719;124886;57469;16441;43983…
path:04070	Phosphatidylinositol signaling system	2/335	15/4994	0.941	0.245	0.606	107737;439468	127296;271;439455;107758;440043;440194;107737;439468;439456;439444;440211;128419;121969;892;890	2/299	107737;439468	970;6262;5988;13804;1032;5997;159325;985;71;439213;440996;447277;24892719;1673;7967;1349907;5870;5280353;439248;71082;5879;91477;221493;445639;222786;5280382;5280383;5280388;643976;439423;65728;5462234;439476;5280435;1775;5284271;174174;637760;5280450;246983;222284;3845;5839;439577;472;92110;637517;10140;65252;1179;11163;949;6305;5280493;5753;101690;5280492;8193;4171;2719;124886;57469;16441;43983…
path:00190	Oxidative phosphorylation	2/335	15/4994	0.947	0.247	0.606	643976;1023	643976;5280344;5280346;1038;439153;5893;1110;444972;977;962;6022;1004;1023;983;5957	2/299	643976;1023	970;6262;5988;13804;1032;5997;159325;985;71;439213;440996;447277;24892719;1673;7967;1349907;5870;5280353;439248;71082;5879;91477;221493;445639;222786;5280382;5280383;5280388;643976;439423;65728;5462234;439476;5280435;1775;5284271;174174;637760;5280450;246983;222284;3845;5839;439577;472;92110;637517;10140;65252;1179;11163;949;6305;5280493;5753;101690;5280492;8193;4171;2719;124886;57469;16441;43983…
path:05110	Vibrio cholerae infection	1/335	Jul-94	0.654	0.272	0.651	813	222;1038;813;923;312;439456;6076	1/299	813	970;6262;5988;13804;1032;5997;159325;985;71;439213;440996;447277;24892719;1673;7967;1349907;5870;5280353;439248;71082;5879;91477;221493;445639;222786;5280382;5280383;5280388;643976;439423;65728;5462234;439476;5280435;1775;5284271;174174;637760;5280450;246983;222284;3845;5839;439577;472;92110;637517;10140;65252;1179;11163;949;6305;5280493;5753;101690;5280492;8193;4171;2719;124886;57469;16441;43983…
path:04150	mTOR signaling pathway	1/335	Jun-94	0.878	0.307	0.713	65110	65110;6083;3973;312145;23724530;23724531	1/299	65110	970;6262;5988;13804;1032;5997;159325;985;71;439213;440996;447277;24892719;1673;7967;1349907;5870;5280353;439248;71082;5879;91477;221493;445639;222786;5280382;5280383;5280388;643976;439423;65728;5462234;439476;5280435;1775;5284271;174174;637760;5280450;246983;222284;3845;5839;439577;472;92110;637517;10140;65252;1179;11163;949;6305;5280493;5753;101690;5280492;8193;4171;2719;124886;57469;16441;43983…
path:00460	Cyanoamino acid metabolism	1/335	32/4994	0.173	0.32	0.714	6057	1647;602;611;174052;5461147;411840;713;440769;53297342;5459810;5939523;5960;5975;768;439742;6267;6406;440104;166768;222;280;11128;161355;107721;119033;440920;5951;750;594;6057;8794;656516	1/299	6057	970;6262;5988;13804;1032;5997;159325;985;71;439213;440996;447277;24892719;1673;7967;1349907;5870;5280353;439248;71082;5879;91477;221493;445639;222786;5280382;5280383;5280388;643976;439423;65728;5462234;439476;5280435;1775;5284271;174174;637760;5280450;246983;222284;3845;5839;439577;472;92110;637517;10140;65252;1179;11163;949;6305;5280493;5753;101690;5280492;8193;4171;2719;124886;57469;16441;43983…
path:04971	Gastric acid secretion	1/335	13/4994	0.451	0.335	0.714	813	774;6076;439456;271;1038;187;962;280;813;312;923;769;767	1/299	813	970;6262;5988;13804;1032;5997;159325;985;71;439213;440996;447277;24892719;1673;7967;1349907;5870;5280353;439248;71082;5879;91477;221493;445639;222786;5280382;5280383;5280388;643976;439423;65728;5462234;439476;5280435;1775;5284271;174174;637760;5280450;246983;222284;3845;5839;439577;472;92110;637517;10140;65252;1179;11163;949;6305;5280493;5753;101690;5280492;8193;4171;2719;124886;57469;16441;43983…
path:04122	Sulfur relay system	1/335	Aug-94	0.771	0.349	0.714	1130	5862;5950;1130;444331;16061579;6830;34755;56928099	1/299	1130	970;6262;5988;13804;1032;5997;159325;985;71;439213;440996;447277;24892719;1673;7967;1349907;5870;5280353;439248;71082;5879;91477;221493;445639;222786;5280382;5280383;5280388;643976;439423;65728;5462234;439476;5280435;1775;5284271;174174;637760;5280450;246983;222284;3845;5839;439577;472;92110;637517;10140;65252;1179;11163;949;6305;5280493;5753;101690;5280492;8193;4171;2719;124886;57469;16441;43983…
path:00300	Lysine biosynthesis	3/335	31/4994	1.01	0.353	0.714	71;443992;92907	92907;443994;443993;443992;5960;152441;12647;439235;439982;440179;440719;440321;440349;440333;439283;99290;194695;53297336;5962;160556;160603;440724;92136;71;440718;5460287;5280640;439459;6302;51;16059194	3/299	71;443992;92907	970;6262;5988;13804;1032;5997;159325;985;71;439213;440996;447277;24892719;1673;7967;1349907;5870;5280353;439248;71082;5879;91477;221493;445639;222786;5280382;5280383;5280388;643976;439423;65728;5462234;439476;5280435;1775;5284271;174174;637760;5280450;246983;222284;3845;5839;439577;472;92110;637517;10140;65252;1179;11163;949;6305;5280493;5753;101690;5280492;8193;4171;2719;124886;57469;16441;43983…
path:02010	ABC transporters	8/335	76/4994	1.34	0.359	0.714	6262;5988;944;124886;439162;137;1130;67678	446576;439548;439163;439507;135191;94214;439195;439174;439178;439186;5793;46173710;443265;439586;7427;5780;6251;440995;5962;6322;6262;5961;67678;33032;440237;108012;5960;6274;1102;1045;6287;6106;6306;6288;5779;5988;439215;24892720;935;27284;23930;82208;104729;53297345;21872884;16048613;29936;32051;23964;84815;1118;944;1123;439208;1004;439162;247;145742;305;485;85;5281924;34256;1130;923;444097;339…	7/299	6262;5988;124886;439162;137;1130;67678	970;6262;5988;13804;1032;5997;159325;985;71;439213;440996;447277;24892719;1673;7967;1349907;5870;5280353;439248;71082;5879;91477;221493;445639;222786;5280382;5280383;5280388;643976;439423;65728;5462234;439476;5280435;1775;5284271;174174;637760;5280450;246983;222284;3845;5839;439577;472;92110;637517;10140;65252;1179;11163;949;6305;5280493;5753;101690;5280492;8193;4171;2719;124886;57469;16441;43983…
path:00480	Glutathione metabolism	6/335	29/4994	2.69	0.364	0.714	6262;124886;7405;24892794;24892795;24892797	6302;7405;5862;33032;750;439498;124886;123938;14253336;65359;5884;5886;440772;6262;1045;1102;449517;115098;440667;54670067;1103;24892793;24892794;24892795;273;65523;24892796;24892797;24892798	6/299	6262;124886;7405;24892794;24892795;24892797	970;6262;5988;13804;1032;5997;159325;985;71;439213;440996;447277;24892719;1673;7967;1349907;5870;5280353;439248;71082;5879;91477;221493;445639;222786;5280382;5280383;5280388;643976;439423;65728;5462234;439476;5280435;1775;5284271;174174;637760;5280450;246983;222284;3845;5839;439577;472;92110;637517;10140;65252;1179;11163;949;6305;5280493;5753;101690;5280492;8193;4171;2719;124886;57469;16441;43983…
path:04664	Fc epsilon RI signaling pathway	2/335	Aug-94	2.47	0.365	0.714	5280493;5280879	448457;5280879;5280878;5280493;444899;774;271;439456	2/299	5280493;5280879	970;6262;5988;13804;1032;5997;159325;985;71;439213;440996;447277;24892719;1673;7967;1349907;5870;5280353;439248;71082;5879;91477;221493;445639;222786;5280382;5280383;5280388;643976;439423;65728;5462234;439476;5280435;1775;5284271;174174;637760;5280450;246983;222284;3845;5839;439577;472;92110;637517;10140;65252;1179;11163;949;6305;5280493;5753;101690;5280492;8193;4171;2719;124886;57469;16441;43983…
path:04964	Proximal tubule bicarbonate reclamation	2/335	17/4994	1.14	0.376	0.719	970;813	962;1038;923;769;280;312;5961;33032;51;14923;79025;222;813;222656;970;1005;767	2/299	970;813	970;6262;5988;13804;1032;5997;159325;985;71;439213;440996;447277;24892719;1673;7967;1349907;5870;5280353;439248;71082;5879;91477;221493;445639;222786;5280382;5280383;5280388;643976;439423;65728;5462234;439476;5280435;1775;5284271;174174;637760;5280450;246983;222284;3845;5839;439577;472;92110;637517;10140;65252;1179;11163;949;6305;5280493;5753;101690;5280492;8193;4171;2719;124886;57469;16441;43983…
path:04973	Carbohydrate digestion and absorption	3/335	18/4994	1.93	0.394	0.737	5988;1032;813	5958;5793;923;6036;439163;813;440995;5988;439586;439186;271;71485;656582;264;1032;176;280;783	3/299	5988;1032;813	970;6262;5988;13804;1032;5997;159325;985;71;439213;440996;447277;24892719;1673;7967;1349907;5870;5280353;439248;71082;5879;91477;221493;445639;222786;5280382;5280383;5280388;643976;439423;65728;5462234;439476;5280435;1775;5284271;174174;637760;5280450;246983;222284;3845;5839;439577;472;92110;637517;10140;65252;1179;11163;949;6305;5280493;5753;101690;5280492;8193;4171;2719;124886;57469;16441;43983…
path:00730	Thiamine metabolism	3/335	20/4994	1.86	0.44	0.806	511;6057;1130	750;6057;3080609;443201;5862;161500;777;216;217;439168;1060;1136;1137;1131;439786;439838;1132;511;1130;440815	3/299	511;6057;1130	970;6262;5988;13804;1032;5997;159325;985;71;439213;440996;447277;24892719;1673;7967;1349907;5870;5280353;439248;71082;5879;91477;221493;445639;222786;5280382;5280383;5280388;643976;439423;65728;5462234;439476;5280435;1775;5284271;174174;637760;5280450;246983;222284;3845;5839;439577;472;92110;637517;10140;65252;1179;11163;949;6305;5280493;5753;101690;5280492;8193;4171;2719;124886;57469;16441;43983…
path:04970	Salivary secretion	1/335	16/4994	0.639	0.509	0.912	813	962;923;312;813;6076;439456;271;439260;187;24316;123847;145068;1038;769;767;280	1/299	813	970;6262;5988;13804;1032;5997;159325;985;71;439213;440996;447277;24892719;1673;7967;1349907;5870;5280353;439248;71082;5879;91477;221493;445639;222786;5280382;5280383;5280388;643976;439423;65728;5462234;439476;5280435;1775;5284271;174174;637760;5280450;246983;222284;3845;5839;439577;472;92110;637517;10140;65252;1179;11163;949;6305;5280493;5753;101690;5280492;8193;4171;2719;124886;57469;16441;43983…
path:00780	Biotin metabolism	1/335	Oct-94	1.08	0.528	0.927	440721	385;439385;173;643;652;171548;5962;440721;46173717;5326875	1/299	440721	970;6262;5988;13804;1032;5997;159325;985;71;439213;440996;447277;24892719;1673;7967;1349907;5870;5280353;439248;71082;5879;91477;221493;445639;222786;5280382;5280383;5280388;643976;439423;65728;5462234;439476;5280435;1775;5284271;174174;637760;5280450;246983;222284;3845;5839;439577;472;92110;637517;10140;65252;1179;11163;949;6305;5280493;5753;101690;5280492;8193;4171;2719;124886;57469;16441;43983…
path:00920	Sulfur metabolism	1/335	17/4994	0.75	0.588	1	402	5951;99478;5862;176;91552;834;439406;12647;439389;402;491;439208;1100;1118;10238;10214;159296;402	1/299	402	970;6262;5988;13804;1032;5997;159325;985;71;439213;440996;447277;24892719;1673;7967;1349907;5870;5280353;439248;71082;5879;91477;221493;445639;222786;5280382;5280383;5280388;643976;439423;65728;5462234;439476;5280435;1775;5284271;174174;637760;5280450;246983;222284;3845;5839;439577;472;92110;637517;10140;65252;1179;11163;949;6305;5280493;5753;101690;5280492;8193;4171;2719;124886;57469;16441;43983…
path:00900	Terpenoid backbone biosynthesis	4/335	31/4994	2.05	0.6	1	447277;5280651;439230;5462210	24892764;24892721;1060;6302;439214;439168;443198;443199;443200;126747;5281976;439218;439230;439400;439418;1195;647;6557;445995;443201;445683;5280700;5462210;445713;5280658;5280651;5280650;5280413;447277;14556929;45479374	4/299	447277;5280651;439230;5462210	970;6262;5988;13804;1032;5997;159325;985;71;439213;440996;447277;24892719;1673;7967;1349907;5870;5280353;439248;71082;5879;91477;221493;445639;222786;5280382;5280383;5280388;643976;439423;65728;5462234;439476;5280435;1775;5284271;174174;637760;5280450;246983;222284;3845;5839;439577;472;92110;637517;10140;65252;1179;11163;949;6305;5280493;5753;101690;5280492;8193;4171;2719;124886;57469;16441;43983…
path:05200	Pathways in cancer	2/335	17/4994	1.85	0.624	1	5997;222786	5757;5994;3397;5881;6128;5754;222786;5997;439456;271;444972;222656;1530;444795;449171;6013;10635	2/299	5997;222786	970;6262;5988;13804;1032;5997;159325;985;71;439213;440996;447277;24892719;1673;7967;1349907;5870;5280353;439248;71082;5879;91477;221493;445639;222786;5280382;5280383;5280388;643976;439423;65728;5462234;439476;5280435;1775;5284271;174174;637760;5280450;246983;222284;3845;5839;439577;472;92110;637517;10140;65252;1179;11163;949;6305;5280493;5753;101690;5280492;8193;4171;2719;124886;57469;16441;43983…
path:00310	Lysine degradation	1/335	40/4994	0.385	0.659	1	71	440805;440579;68161;5280381;439419;439214;6302;71;439252;743;92136;25163995;439227;24771808;160603;439963;1194;439954;160556;138;440120;273;194080;92832;439370;5962;439460;134;85;439358;439903;128888;123762;439417;439430;440077;57449;133;750;193187	1/299	71	970;6262;5988;13804;1032;5997;159325;985;71;439213;440996;447277;24892719;1673;7967;1349907;5870;5280353;439248;71082;5879;91477;221493;445639;222786;5280382;5280383;5280388;643976;439423;65728;5462234;439476;5280435;1775;5284271;174174;637760;5280450;246983;222284;3845;5839;439577;472;92110;637517;10140;65252;1179;11163;949;6305;5280493;5753;101690;5280492;8193;4171;2719;124886;57469;16441;43983…
path:00061	Fatty acid biosynthesis	3/335	Oct-94	5.58	0.667	1	985;445639;445638	445639;5281;445638;11005;3893;2969;379;6302;10663;985	3/299	985;445639;445638	970;6262;5988;13804;1032;5997;159325;985;71;439213;440996;447277;24892719;1673;7967;1349907;5870;5280353;439248;71082;5879;91477;221493;445639;222786;5280382;5280383;5280388;643976;439423;65728;5462234;439476;5280435;1775;5284271;174174;637760;5280450;246983;222284;3845;5839;439577;472;92110;637517;10140;65252;1179;11163;949;6305;5280493;5753;101690;5280492;8193;4171;2719;124886;57469;16441;43983…
path:00520	Amino sugar and nucleotide sugar metabolism	6/335	80/4994	1.29	0.688	1	439213;440996;17473;23724459;25245435;23724461	23724469;44237352;23724475;8629;94715;439432;17473;439215;440203;23724463;440996;439174;440364;445675;439281;11426583;440962;439197;448209;23724459;23724466;440641;440997;188960;439284;79025;17756767;17756769;17756768;46173812;439195;440160;440102;443244;23724529;440961;172502;11006912;24798720;5462244;440001;656501;16069660;439536;447152;46173703;439244;439443;193002;14427002;24892738;3086191;30…	5/299	439213;440996;17473;23724459;23724461	970;6262;5988;13804;1032;5997;159325;985;71;439213;440996;447277;24892719;1673;7967;1349907;5870;5280353;439248;71082;5879;91477;221493;445639;222786;5280382;5280383;5280388;643976;439423;65728;5462234;439476;5280435;1775;5284271;174174;637760;5280450;246983;222284;3845;5839;439577;472;92110;637517;10140;65252;1179;11163;949;6305;5280493;5753;101690;5280492;8193;4171;2719;124886;57469;16441;43983…
path:00910	Nitrogen metabolism	2/335	19/4994	1.89	0.695	1	944;284	750;284;713;540;280;767;278;24529;787;222;944;145068;948;947;5961;5960;6267;33032;277	0/299		970;6262;5988;13804;1032;5997;159325;985;71;439213;440996;447277;24892719;1673;7967;1349907;5870;5280353;439248;71082;5879;91477;221493;445639;222786;5280382;5280383;5280388;643976;439423;65728;5462234;439476;5280435;1775;5284271;174174;637760;5280450;246983;222284;3845;5839;439577;472;92110;637517;10140;65252;1179;11163;949;6305;5280493;5753;101690;5280492;8193;4171;2719;124886;57469;16441;43983…
path:00562	Inositol phosphate metabolism	2/335	30/4994	1.22	0.713	1	107737;439468	443266;107758;890;439456;439455;439468;121920;440388;121969;11706915;440211;128419;439444;5958;440194;440043;892;94715;107737;440078;440079;439294;24771766;25058196;441201;441202;868;6302;668;439168	2/299	107737;439468	970;6262;5988;13804;1032;5997;159325;985;71;439213;440996;447277;24892719;1673;7967;1349907;5870;5280353;439248;71082;5879;91477;221493;445639;222786;5280382;5280383;5280388;643976;439423;65728;5462234;439476;5280435;1775;5284271;174174;637760;5280450;246983;222284;3845;5839;439577;472;92110;637517;10140;65252;1179;11163;949;6305;5280493;5753;101690;5280492;8193;4171;2719;124886;57469;16441;43983…
path:04080	Neuroactive ligand-receptor interaction	6/335	56/4994	1.99	0.741	1	5280493;5280492;5280879;681;5280363;5282105	53297362;5280493;5280878;5280879;123805;638678;36523;8230;5311312;13561815;439302;443363;5288826;5202;5920;5819;5754;66868;5281969;5282106;5282105;1123;239;750;72886;5960;33032;5957;6133;6022;6031;119;71120;16129616;5280492;5283560;644260;10513752;5282280;60961;5280497;5280427;5280363;5280360;448457;5280914;439201;172198;5610;1150;440266;774;681;5816;439260;187	6/299	5280493;5280492;5280879;681;5280363;5282105	970;6262;5988;13804;1032;5997;159325;985;71;439213;440996;447277;24892719;1673;7967;1349907;5870;5280353;439248;71082;5879;91477;221493;445639;222786;5280382;5280383;5280388;643976;439423;65728;5462234;439476;5280435;1775;5284271;174174;637760;5280450;246983;222284;3845;5839;439577;472;92110;637517;10140;65252;1179;11163;949;6305;5280493;5753;101690;5280492;8193;4171;2719;124886;57469;16441;43983…
path:00232	Caffeine metabolism	1/335	21/4994	0.971	0.758	1	68374	1188;4687;181740;11719;79437;760;7293;69726;70639;69160;2519;80220;91611;88299;5429;2153;23724732;64959;108214;68374;83126	1/299	68374	970;6262;5988;13804;1032;5997;159325;985;71;439213;440996;447277;24892719;1673;7967;1349907;5870;5280353;439248;71082;5879;91477;221493;445639;222786;5280382;5280383;5280388;643976;439423;65728;5462234;439476;5280435;1775;5284271;174174;637760;5280450;246983;222284;3845;5839;439577;472;92110;637517;10140;65252;1179;11163;949;6305;5280493;5753;101690;5280492;8193;4171;2719;124886;57469;16441;43983…
path:00740	Riboflavin metabolism	2/335	21/4994	2.05	0.787	1	643976;675	444941;669;439184;6830;439480;439462;18666812;168989;440869;4650;962;977;785;193516;493570;827;5326566;643975;675;160433;643976	2/299	643976;675	970;6262;5988;13804;1032;5997;159325;985;71;439213;440996;447277;24892719;1673;7967;1349907;5870;5280353;439248;71082;5879;91477;221493;445639;222786;5280382;5280383;5280388;643976;439423;65728;5462234;439476;5280435;1775;5284271;174174;637760;5280450;246983;222284;3845;5839;439577;472;92110;637517;10140;65252;1179;11163;949;6305;5280493;5753;101690;5280492;8193;4171;2719;124886;57469;16441;43983…
path:04742	Taste transduction	2/335	13/4994	3.41	0.793	1	5988;813	5988;923;271;1038;813;6076;24316;656582;33032;6804;8582;439456;657298	2/299	5988;813	970;6262;5988;13804;1032;5997;159325;985;71;439213;440996;447277;24892719;1673;7967;1349907;5870;5280353;439248;71082;5879;91477;221493;445639;222786;5280382;5280383;5280388;643976;439423;65728;5462234;439476;5280435;1775;5284271;174174;637760;5280450;246983;222284;3845;5839;439577;472;92110;637517;10140;65252;1179;11163;949;6305;5280493;5753;101690;5280492;8193;4171;2719;124886;57469;16441;43983…
path:00430	Taurine and hypotaurine metabolism	1/335	20/4994	1.13	0.793	1	53297338	1100;363;5950;1060;31257;186;6302;1549098;107812;6058;5862;72886;1123;160226;7866;68340;439923;68759;53297338;176	0/299		970;6262;5988;13804;1032;5997;159325;985;71;439213;440996;447277;24892719;1673;7967;1349907;5870;5280353;439248;71082;5879;91477;221493;445639;222786;5280382;5280383;5280388;643976;439423;65728;5462234;439476;5280435;1775;5284271;174174;637760;5280450;246983;222284;3845;5839;439577;472;92110;637517;10140;65252;1179;11163;949;6305;5280493;5753;101690;5280492;8193;4171;2719;124886;57469;16441;43983…
path:00053	Ascorbate and aldarate metabolism	1/335	46/4994	0.513	0.808	1	17473	892;439432;17473;8629;54723872;439583;604;23724607;10130220;23724606;439695;18396;439190;439399;23615404;11954078;92283;94715;440165;33037;439373;604;1122;439215;439966;1060;439290;3037582;54670067;523;51;440667;5483640;6326997;440390;439195;192781;6971043;644110;5280626;6602426;5460407;439896;191190;6857365;439273;23724605	1/299	17473	970;6262;5988;13804;1032;5997;159325;985;71;439213;440996;447277;24892719;1673;7967;1349907;5870;5280353;439248;71082;5879;91477;221493;445639;222786;5280382;5280383;5280388;643976;439423;65728;5462234;439476;5280435;1775;5284271;174174;637760;5280450;246983;222284;3845;5839;439577;472;92110;637517;10140;65252;1179;11163;949;6305;5280493;5753;101690;5280492;8193;4171;2719;124886;57469;16441;43983…
path:00020	Citrate cycle (TCA cycle)	1/335	16/4994	1.67	0.844	1	970	1060;444972;970;972;6302;222656;1198;643757;1110;311;1132;439161;51;440649;440568;1005	1/299	970	970;6262;5988;13804;1032;5997;159325;985;71;439213;440996;447277;24892719;1673;7967;1349907;5870;5280353;439248;71082;5879;91477;221493;445639;222786;5280382;5280383;5280388;643976;439423;65728;5462234;439476;5280435;1775;5284271;174174;637760;5280450;246983;222284;3845;5839;439577;472;92110;637517;10140;65252;1179;11163;949;6305;5280493;5753;101690;5280492;8193;4171;2719;124886;57469;16441;43983…
path:00564	Glycerophospholipid metabolism	2/335	18/4994	2.86	0.86	1	13804;439162	7618;8113;177;187;13804;1014;305;123727;444183;439436;151438;439162;668;700;164793;439249;439285;1015	2/299	13804;439162	970;6262;5988;13804;1032;5997;159325;985;71;439213;440996;447277;24892719;1673;7967;1349907;5870;5280353;439248;71082;5879;91477;221493;445639;222786;5280382;5280383;5280388;643976;439423;65728;5462234;439476;5280435;1775;5284271;174174;637760;5280450;246983;222284;3845;5839;439577;472;92110;637517;10140;65252;1179;11163;949;6305;5280493;5753;101690;5280492;8193;4171;2719;124886;57469;16441;43983…
path:00410	beta-Alanine metabolism	2/335	31/4994	1.78	0.889	1	439224;649	1174;649;111;239;10663;6302;867;1678;1647;76406;75;428;1102;5960;1103;6613;868;68152;440753;439340;439164;439708;439224;6274;440637;440638;1066;10110;118;119;112072	1/299	649	970;6262;5988;13804;1032;5997;159325;985;71;439213;440996;447277;24892719;1673;7967;1349907;5870;5280353;439248;71082;5879;91477;221493;445639;222786;5280382;5280383;5280388;643976;439423;65728;5462234;439476;5280435;1775;5284271;174174;637760;5280450;246983;222284;3845;5839;439577;472;92110;637517;10140;65252;1179;11163;949;6305;5280493;5753;101690;5280492;8193;4171;2719;124886;57469;16441;43983…
path:00640	Propanoate metabolism	2/335	36/4994	1.6	0.904	1	1032;107689	3080625;441696;58;1034;1032;535;107689;439320;439340;439164;439291;6287;487;439161;1110;5459784;439681;3776;180;96;439214;868;10110;6302;68152;239;439708;440753;10663;440864;440865;12222;7859;440863;5462303;439439	2/299	1032;107689	970;6262;5988;13804;1032;5997;159325;985;71;439213;440996;447277;24892719;1673;7967;1349907;5870;5280353;439248;71082;5879;91477;221493;445639;222786;5280382;5280383;5280388;643976;439423;65728;5462234;439476;5280435;1775;5284271;174174;637760;5280450;246983;222284;3845;5839;439577;472;92110;637517;10140;65252;1179;11163;949;6305;5280493;5753;101690;5280492;8193;4171;2719;124886;57469;16441;43983…
path:05215	Prostate cancer	1/335	Oct-94	3.57	0.916	1	222786	5757;5994;3397;5881;6128;5754;222786;10635;6013;1530	1/299	222786	970;6262;5988;13804;1032;5997;159325;985;71;439213;440996;447277;24892719;1673;7967;1349907;5870;5280353;439248;71082;5879;91477;221493;445639;222786;5280382;5280383;5280388;643976;439423;65728;5462234;439476;5280435;1775;5284271;174174;637760;5280450;246983;222284;3845;5839;439577;472;92110;637517;10140;65252;1179;11163;949;6305;5280493;5753;101690;5280492;8193;4171;2719;124886;57469;16441;43983…
path:00750	Vitamin B6 metabolism	1/335	32/4994	1.17	0.926	1	1054	439168;439184;441260;1112;5280408;439464;440403;440898;151228;1050;1052;1053;1051;51;23327;1060;71080;1055;756;1054;440474;5280716;449304;122357;5;193577;440899;78300;440223;21145142;440901;6723	1/299	1054	970;6262;5988;13804;1032;5997;159325;985;71;439213;440996;447277;24892719;1673;7967;1349907;5870;5280353;439248;71082;5879;91477;221493;445639;222786;5280382;5280383;5280388;643976;439423;65728;5462234;439476;5280435;1775;5284271;174174;637760;5280450;246983;222284;3845;5839;439577;472;92110;637517;10140;65252;1179;11163;949;6305;5280493;5753;101690;5280492;8193;4171;2719;124886;57469;16441;43983…
path:00630	Glyoxylate and dicarboxylate metabolism	3/335	43/4994	2.07	0.938	1	970;284;757	444305;970;311;6302;222656;440302;440044;447315;524;54678503;1122;439194;439183;123658;529;964;756;174;757;760;971;284;280;1038;783;168934;122347;439237;439175;439313;439206;643757;1198;1110;599;1060;439620;439619;439659;439945;51;439337;439173	2/299	970;757	970;6262;5988;13804;1032;5997;159325;985;71;439213;440996;447277;24892719;1673;7967;1349907;5870;5280353;439248;71082;5879;91477;221493;445639;222786;5280382;5280383;5280388;643976;439423;65728;5462234;439476;5280435;1775;5284271;174174;637760;5280450;246983;222284;3845;5839;439577;472;92110;637517;10140;65252;1179;11163;949;6305;5280493;5753;101690;5280492;8193;4171;2719;124886;57469;16441;43983…
path:05012	Parkinson's disease	3/335	13/4994	7.95	0.958	1	6057;681;1023	1388;6758;5957;6022;1004;681;5359597;784;6083;1023;39484;6047;6057	3/299	6057;681;1023	970;6262;5988;13804;1032;5997;159325;985;71;439213;440996;447277;24892719;1673;7967;1349907;5870;5280353;439248;71082;5879;91477;221493;445639;222786;5280382;5280383;5280388;643976;439423;65728;5462234;439476;5280435;1775;5284271;174174;637760;5280450;246983;222284;3845;5839;439577;472;92110;637517;10140;65252;1179;11163;949;6305;5280493;5753;101690;5280492;8193;4171;2719;124886;57469;16441;43983…
path:04744	Phototransduction	1/335	Aug-94	5.83	0.96	1	813	271;923;24316;6804;813;638015;5280490;888	1/299	813	970;6262;5988;13804;1032;5997;159325;985;71;439213;440996;447277;24892719;1673;7967;1349907;5870;5280353;439248;71082;5879;91477;221493;445639;222786;5280382;5280383;5280388;643976;439423;65728;5462234;439476;5280435;1775;5284271;174174;637760;5280450;246983;222284;3845;5839;439577;472;92110;637517;10140;65252;1179;11163;949;6305;5280493;5753;101690;5280492;8193;4171;2719;124886;57469;16441;43983…
path:00500	Starch and sucrose metabolism	3/335	40/4994	2.57	0.968	1	5988;17473;23724459	5958;439284;439709;135191;23724459;24892720;439215;23724463;440773;439762;5988;17473;94715;8629;79025;5793;64689;440641;82400;439244;65533;46173703;16500;439186;46173710;439427;122336;7427;122250;439874;439178;439163;440946;439626;440950;440949;440948;440947;439193;644101	3/299	5988;17473;23724459	970;6262;5988;13804;1032;5997;159325;985;71;439213;440996;447277;24892719;1673;7967;1349907;5870;5280353;439248;71082;5879;91477;221493;445639;222786;5280382;5280383;5280388;643976;439423;65728;5462234;439476;5280435;1775;5284271;174174;637760;5280450;246983;222284;3845;5839;439577;472;92110;637517;10140;65252;1179;11163;949;6305;5280493;5753;101690;5280492;8193;4171;2719;124886;57469;16441;43983…
path:00330	Arginine and proline metabolism	3/335	89/4994	1.14	0.97	1	6262;160920;588	16950;9750;6322;6262;278;33032;1045;193305;440162;145742;5810;11966267;440854;440853;760;5960;444972;439968;127370;440847;193475;222;70914;440236;192878;439232;5961;108012;440237;92150;440849;763;586;9548602;588;145068;69217;439375;1088;1176;150833;280;8988;138;440046;107541;440851;1060;118;119;20841830;23724544;23724570;1102;439415;1103;34755;122356;440850;18189;199;502;558;500;439402;559;123;10…	3/299	6262;160920;588	970;6262;5988;13804;1032;5997;159325;985;71;439213;440996;447277;24892719;1673;7967;1349907;5870;5280353;439248;71082;5879;91477;221493;445639;222786;5280382;5280383;5280388;643976;439423;65728;5462234;439476;5280435;1775;5284271;174174;637760;5280450;246983;222284;3845;5839;439577;472;92110;637517;10140;65252;1179;11163;949;6305;5280493;5753;101690;5280492;8193;4171;2719;124886;57469;16441;43983…
path:00770	Pantothenate and CoA biosynthesis	1/335	25/4994	2.16	0.976	1	649	1060;22;677;49;6287;38;439251;6613;41635;5862;440304;115254;444485;159296;6816;439322;239;111;649;1174;440217;131204;439381;439392;5960	1/299	649	970;6262;5988;13804;1032;5997;159325;985;71;439213;440996;447277;24892719;1673;7967;1349907;5870;5280353;439248;71082;5879;91477;221493;445639;222786;5280382;5280383;5280388;643976;439423;65728;5462234;439476;5280435;1775;5284271;174174;637760;5280450;246983;222284;3845;5839;439577;472;92110;637517;10140;65252;1179;11163;949;6305;5280493;5753;101690;5280492;8193;4171;2719;124886;57469;16441;43983…
path:00561	Glycerolipid metabolism	2/335	17/4994	5.07	0.979	1	439162;670	668;439162;439183;439194;79014;670;10442;75049;753;8629;855;1030;527;443244;16048618;1031;439164	2/299	439162;670	970;6262;5988;13804;1032;5997;159325;985;71;439213;440996;447277;24892719;1673;7967;1349907;5870;5280353;439248;71082;5879;91477;221493;445639;222786;5280382;5280383;5280388;643976;439423;65728;5462234;439476;5280435;1775;5284271;174174;637760;5280450;246983;222284;3845;5839;439577;472;92110;637517;10140;65252;1179;11163;949;6305;5280493;5753;101690;5280492;8193;4171;2719;124886;57469;16441;43983…
path:00052	Galactose metabolism	2/335	40/4994	2.13	0.98	1	5988;439312	440969;194024;892;439163;97165;6036;23724458;65533;8629;128869;5459949;123912;11727586;5988;439242;79025;15559964;46173743;16048618;753;18950;5780;440654;439404;5793;440660;439531;439168;668;440117;439396;11850;439312;440995;35717;16019956;5460111;24154;440658;439284	1/299	5988	970;6262;5988;13804;1032;5997;159325;985;71;439213;440996;447277;24892719;1673;7967;1349907;5870;5280353;439248;71082;5879;91477;221493;445639;222786;5280382;5280383;5280388;643976;439423;65728;5462234;439476;5280435;1775;5284271;174174;637760;5280450;246983;222284;3845;5839;439577;472;92110;637517;10140;65252;1179;11163;949;6305;5280493;5753;101690;5280492;8193;4171;2719;124886;57469;16441;43983…
path:04540	Gap junction	1/335	Sep-94	7.29	0.989	1	681	271;439456;24316;6076;145068;5202;33032;681;439260	1/299	681	970;6262;5988;13804;1032;5997;159325;985;71;439213;440996;447277;24892719;1673;7967;1349907;5870;5280353;439248;71082;5879;91477;221493;445639;222786;5280382;5280383;5280388;643976;439423;65728;5462234;439476;5280435;1775;5284271;174174;637760;5280450;246983;222284;3845;5839;439577;472;92110;637517;10140;65252;1179;11163;949;6305;5280493;5753;101690;5280492;8193;4171;2719;124886;57469;16441;43983…
path:00230	Purine metabolism	5/335	90/4994	2.03	0.994	1	65110;439269;188966;764;65059	443736;250388;45479615;456;278;222;280;439167;7339;439905;166760;5961;440322;65058;13730;12599;188966;15993;6022;6083;60961;190;447145;8582;6021;790;760;1176;439269;203;439714;439713;1175;164933;1188;21706;10238;10214;1118;159296;750;908;484;117;155;764;187790;65059;65103;439220;8977;38166;439450;6804;6802;64959;8583;6831;146302;161500;165388;5462266;130805;160666;160913;65110;439488;5957;6830;44…	5/299	65110;439269;188966;764;65059	970;6262;5988;13804;1032;5997;159325;985;71;439213;440996;447277;24892719;1673;7967;1349907;5870;5280353;439248;71082;5879;91477;221493;445639;222786;5280382;5280383;5280388;643976;439423;65728;5462234;439476;5280435;1775;5284271;174174;637760;5280450;246983;222284;3845;5839;439577;472;92110;637517;10140;65252;1179;11163;949;6305;5280493;5753;101690;5280492;8193;4171;2719;124886;57469;16441;43983…
path:00240	Pyrimidine metabolism	5/335	55/4994	3.46	0.995	1	6029;13712;101543;649;443052	10290858;5961;93072;278;439216;7339;160617;6133;6031;6030;6029;1174;6176;64968;164628;9700;5789;5460448;232791;487;1135;65040;93556;160663;64956;867;1176;6211;239;111;649;597;6175;6131;6132;65070;145729;65063;13712;13711;13945;150855;65091;440189;443051;443052;439424;15047;967;8629;101543;439715;68934;148197;66535	4/299	6029;13712;101543;649	970;6262;5988;13804;1032;5997;159325;985;71;439213;440996;447277;24892719;1673;7967;1349907;5870;5280353;439248;71082;5879;91477;221493;445639;222786;5280382;5280383;5280388;643976;439423;65728;5462234;439476;5280435;1775;5284271;174174;637760;5280450;246983;222284;3845;5839;439577;472;92110;637517;10140;65252;1179;11163;949;6305;5280493;5753;101690;5280492;8193;4171;2719;124886;57469;16441;43983…
path:00040	Pentose and glucuronate interconversions	1/335	53/4994	1.44	0.995	1	17473	11954078;439160;193886;439315;65533;439215;439343;3246006;439264;46;604;439432;94715;17473;8629;439205;439692;439168;6912;135191;151104;165130;1060;5280626;6602431;439203;827;439190;439204;439184;439240;439245;439255;23615404;439508;439399;439195;94154;439273;24892720;439694;440470;5460049;440303;6971043;440390;644110;441020;756;668;523;51;161227	1/299	17473	970;6262;5988;13804;1032;5997;159325;985;71;439213;440996;447277;24892719;1673;7967;1349907;5870;5280353;439248;71082;5879;91477;221493;445639;222786;5280382;5280383;5280388;643976;439423;65728;5462234;439476;5280435;1775;5284271;174174;637760;5280450;246983;222284;3845;5839;439577;472;92110;637517;10140;65252;1179;11163;949;6305;5280493;5753;101690;5280492;8193;4171;2719;124886;57469;16441;43983…
path:00010	Glycolysis / Gluconeogenesis	2/335	28/4994	3.96	0.995	1	970;107689	176;5793;65533;439278;79025;64689;668;439427;439284;440641;1005;439183;439191;107689;702;1060;440568;6302;177;10267;440936;440937;440938;439503;1132;970;186004;439168	2/299	970;107689	970;6262;5988;13804;1032;5997;159325;985;71;439213;440996;447277;24892719;1673;7967;1349907;5870;5280353;439248;71082;5879;91477;221493;445639;222786;5280382;5280383;5280388;643976;439423;65728;5462234;439476;5280435;1775;5284271;174174;637760;5280450;246983;222284;3845;5839;439577;472;92110;637517;10140;65252;1179;11163;949;6305;5280493;5753;101690;5280492;8193;4171;2719;124886;57469;16441;43983…
path:00260	Glycine	serine and threonine metabolism	3/335	45/4994	3.2	0.996	1	6305;68841;137	12011795;126041;441021;134490;439827;439194;305;249;247;439183;586;673;99289;763;5960;105;439258;5862;1088;68841;750;6288;58;152441;5951;760;151187;440033;12647;439235;71077;1060;280;137;964;222;91443;439556;215;880;8299;439175;439938;6305;428	3/299	6305;68841;137	970;6262;5988;13804;1032;5997;159325;985;71;439213;440996;447277;24892719;1673;7967;1349907;5870;5280353;439248;71082;5879;91477;221493;445639;222786;5280382;5280383;5280388;643976;439423;65728;5462234;439476;5280435;1775;5284271;174174;637760;5280450;246983;222284;3845;5839;439577;472;92110;637517;10140;65252;1179;11163;949;6305;5280493;5753;101690;5280492;8193;4171;2719;124886;57469;16441;43983…
path:00250	Alanine	aspartate and glutamate metabolism	1/335	24/4994	3.96	0.999	1	970	444972;1110;970;51;5950;5960;6267;83887;439716;65065;447145;16950;1060;93072;1112;33032;119;5961;222;278;48;440162;440997;439905	1/299	970	970;6262;5988;13804;1032;5997;159325;985;71;439213;440996;447277;24892719;1673;7967;1349907;5870;5280353;439248;71082;5879;91477;221493;445639;222786;5280382;5280383;5280388;643976;439423;65728;5462234;439476;5280435;1775;5284271;174174;637760;5280450;246983;222284;3845;5839;439577;472;92110;637517;10140;65252;1179;11163;949;6305;5280493;5753;101690;5280492;8193;4171;2719;124886;57469;16441;43983…
path:04974	Protein digestion and absorption	6/335	46/4994	5.61	0.999	1	1032;6305;996;6057;67678;813	923;33032;5960;750;5950;6287;6106;6137;6306;6140;6305;5951;6288;6267;5961;6322;5962;5460671;67678;6274;145742;5862;1038;813;6057;239;271;264;1032;176;6590;10430;8314;280;783;297;222;5610;774;8082;273;1045;996;2879;798;313	6/299	1032;6305;996;6057;67678;813	970;6262;5988;13804;1032;5997;159325;985;71;439213;440996;447277;24892719;1673;7967;1349907;5870;5280353;439248;71082;5879;91477;221493;445639;222786;5280382;5280383;5280388;643976;439423;65728;5462234;439476;5280435;1775;5284271;174174;637760;5280450;246983;222284;3845;5839;439577;472;92110;637517;10140;65252;1179;11163;949;6305;5280493;5753;101690;5280492;8193;4171;2719;124886;57469;16441;43983…
path:00970	Aminoacyl-tRNA biosynthesis	3/335	24/4994	16.6	1	1	6305;68841;6057	6305;6057;6288;6106;6306;5962;5950;6287;6137;122347;91443;5951;5960;750;145742;5862;33032;5961;6322;6140;6274;6267;5460671;68841	3/299	6305;68841;6057	970;6262;5988;13804;1032;5997;159325;985;71;439213;440996;447277;24892719;1673;7967;1349907;5870;5280353;439248;71082;5879;91477;221493;445639;222786;5280382;5280383;5280388;643976;439423;65728;5462234;439476;5280435;1775;5284271;174174;637760;5280450;246983;222284;3845;5839;439577;472;92110;637517;10140;65252;1179;11163;949;6305;5280493;5753;101690;5280492;8193;4171;2719;124886;57469;16441;43983…

## Sheet: Table S4
Table S4. Pathway over-representation and enrichment analysis with metabolite data using Integrated Molecular Pathway Level Analysis (IMPaLA).
pathway_name	pathway_source	num_overlapping_metabolites	P_metabolites	Q_metabolites	overlapping_metabolites	num_all_pathway_metabolites
Arachidonic acid metabolism - Homo sapiens (human)	KEGG	29	1.09e-19	3.89e-16	C05965;C14748;C00157;C02166;C02165;C14782;C05949;C05966;C05356;C05963;C05961;C14717;C14811;C14812;C14813;C14814;C14810;C00909;C14809;C05958;C05952;C05957;C05955;C05954;C14820;C14823;C14808;C04577;C14807	75 (75)
Steroid biosynthesis - Homo sapiens (human)	KEGG	21	8.14e-16	1.45e-12	C01189;C11508;C01724;C01753;C01164;C05439;C00187;C02141;C15782;C05437;C15776;C03845;C15915;C01802;C01943;C08821;C01902;C05108;C02530;C05443;C05442	48 (48)
Serotonergic synapse - Homo sapiens (human)	KEGG	14	4.76e-09	3.61e-07	C05356;C00165;C14820;C05966;C05965;C05957;C05963;C05955;C05954;C02166;C02165;C14823;C00909;C14812	42 (42)
Steroid hormone biosynthesis - Homo sapiens (human)	KEGG	18	9.62e-07	6.74e-05	C13712;C05488;C05476;C05477;C05472;C04373;C00187;C02140;C00468;C05141;C18039;C00762;C04295;C11133;C00523;C05497;C01780;C05301	99 (99)
Ovarian steroidogenesis - Homo sapiens (human)	KEGG	8	1.1e-05	0.00051	C00187;C05356;C00468;C05966;C04295;C14209;C02530;C05301	24 (24)
Retinol metabolism - Homo sapiens (human)	KEGG	6	0.000834	0.0277	C16677;C16678;C16679;C16682;C16680;C00899	24 (24)
Bile secretion - Homo sapiens (human)	KEGG	18	0.000838	0.0277	C05122;C05466;C16641;C03033;C00695;C02166;C00187;C07201;C05963;C07240;C02165;C06527;C06526;C07151;C01912;C01921;C02530;C01443	162 (162)
Porphyrin and chlorophyll metabolism - Homo sapiens (human)	KEGG	15	0.000952	0.0305	C11829;C05786;C18064;C02139;C02880;C03114;C06505;C06504;C00500;C05912;C18155;C05307;C18022;C18021;C05787	124 (124)
Linoleic acid metabolism - Homo sapiens (human)	KEGG	5	0.0106	0.248	C14829;C14828;C01595;C14831;C00157	28 (28)
D-Arginine and D-ornithine metabolism - Homo sapiens (human)	KEGG	3	0.0108	0.248	C00077;C00515;C03943	10 (10)
Fc epsilon RI signaling pathway - Homo sapiens (human)	KEGG	3	0.0144	0.309	C05952;C00165;C02166	11 (11)
Choline metabolism in cancer - Homo sapiens (human)	KEGG	3	0.0144	0.309	C04230;C00165;C00157	11 (11)
Fat digestion and absorption - Homo sapiens (human)	KEGG	3	0.0185	0.382	C00187;C02530;C00165	12 (12)
Neurotrophin signaling pathway - Homo sapiens (human)	KEGG	2	0.0218	0.429	C00195;C00165	5 (5)
Primary bile acid biosynthesis - Homo sapiens (human)	KEGG	6	0.026	0.508	C05122;C05466;C00695;C00187;C05468;C01921	47 (47)
Leishmaniasis - Homo sapiens (human)	KEGG	2	0.0316	0.594	C00195;C02737	6 (6)
Adipocytokine signaling pathway - Homo sapiens (human)	KEGG	2	0.0428	0.729	C00195;C00165	7 (7)
Hedgehog signaling pathway - Homo sapiens (human)	KEGG	1	0.0491	0.769	C00187	1 (1)
Pathogenic Escherichia coli infection - Homo sapiens (human)	KEGG	1	0.0491	0.769	C00350	1 (1)
Basal cell carcinoma - Homo sapiens (human)	KEGG	1	0.0491	0.769	C00187	1 (1)
Aldosterone-regulated sodium reabsorption - Homo sapiens (human)	KEGG	2	0.0553	0.826	C00762;C01780	8 (8)
Retrograde endocannabinoid signaling - Homo sapiens (human)	KEGG	3	0.0633	0.927	C00165;C00350;C00157	19 (19)
Inflammatory mediator regulation of TRP channels - Homo sapiens (human)	KEGG	4	0.0978	1	C05966;C02165;C05965;C00165	36 (36)
Vitamin digestion and absorption - Homo sapiens (human)	KEGG	4	0.114	1	C00187;C02530;C05552;C05443	38 (38)
Glutathione metabolism - Homo sapiens (human)	KEGG	4	0.114	1	C00077;C16567;C16564;C16563	38 (38)
Biosynthesis of unsaturated fatty acids - Homo sapiens (human)	KEGG	5	0.124	1	C00712;C00249;C01595;C08316;C16526	54 (54)
Amoebiasis - Homo sapiens (human)	KEGG	2	0.131	1	C00165;C02737	13 (13)
Prion diseases - Homo sapiens (human)	KEGG	1	0.14	1	C02140	3 (3)
Systemic lupus erythematosus - Homo sapiens (human)	KEGG	1	0.14	1	C02737	3 (3)
NF-kappa B signaling pathway - Homo sapiens (human)	KEGG	1	0.14	1	C00165	3 (3)
Pathways in cancer - Homo sapiens (human)	KEGG	3	0.144	1	C00187;C00165;C00762	27 (27)
Ubiquinone and other terpenoid-quinone biosynthesis - Homo sapiens (human)	KEGG	7	0.152	1	C00353;C04146;C05313;C17432;C05805;C05804;C13425	90 (90)
T cell receptor signaling pathway - Homo sapiens (human)	KEGG	1	0.183	1	C00165	4 (4)
B cell receptor signaling pathway - Homo sapiens (human)	KEGG	1	0.183	1	C00165	4 (4)
ErbB signaling pathway - Homo sapiens (human)	KEGG	1	0.183	1	C00165	4 (4)
Natural killer cell mediated cytotoxicity - Homo sapiens (human)	KEGG	1	0.183	1	C00165	4 (4)
Glioma - Homo sapiens (human)	KEGG	1	0.183	1	C00165	4 (4)
Rheumatoid arthritis - Homo sapiens (human)	KEGG	1	0.183	1	C05443	4 (4)
Glycosylphosphatidylinositol(GPI)-anchor biosynthesis - Homo sapiens (human)	KEGG	2	0.184	1	C00350;C03862	16 (16)
Regulation of autophagy - Homo sapiens (human)	KEGG	1	0.223	1	C00350	5 (5)
MAPK signaling pathway - Homo sapiens (human)	KEGG	1	0.223	1	C00165	5 (5)
Asthma - Homo sapiens (human)	KEGG	1	0.223	1	C02166	5 (5)
PPAR signaling pathway - Homo sapiens (human)	KEGG	1	0.223	1	C02165	5 (5)
Rap1 signaling pathway - Homo sapiens (human)	KEGG	1	0.223	1	C00165	5 (5)
Chemokine signaling pathway - Homo sapiens (human)	KEGG	1	0.223	1	C00165	5 (5)
Glycerophospholipid metabolism - Homo sapiens (human)	KEGG	4	0.251	1	C04230;C02737;C00350;C00157	52 (52)
Non-small cell lung cancer - Homo sapiens (human)	KEGG	1	0.261	1	C00165	6 (6)
VEGF signaling pathway - Homo sapiens (human)	KEGG	1	0.261	1	C00165	6 (6)
GnRH signaling pathway - Homo sapiens (human)	KEGG	1	0.261	1	C00165	6 (6)
Melanogenesis - Homo sapiens (human)	KEGG	1	0.261	1	C00165	6 (6)
Long-term potentiation - Homo sapiens (human)	KEGG	1	0.297	1	C00165	7 (7)
Ras signaling pathway - Homo sapiens (human)	KEGG	1	0.297	1	C00165	7 (7)
Valine_ leucine and isoleucine biosynthesis - Homo sapiens (human)	KEGG	2	0.313	1	C04411;C02504	23 (23)
Fc gamma R-mediated phagocytosis - Homo sapiens (human)	KEGG	1	0.332	1	C00165	8 (8)
Glutamatergic synapse - Homo sapiens (human)	KEGG	1	0.332	1	C00165	8 (8)
Sphingolipid metabolism - Homo sapiens (human)	KEGG	2	0.35	1	C00195;C05681	25 (25)
Long-term depression - Homo sapiens (human)	KEGG	1	0.365	1	C00165	9 (9)
Vibrio cholerae infection - Homo sapiens (human)	KEGG	1	0.365	1	C00165	9 (9)
Endocrine and other factor-regulated calcium reabsorption - Homo sapiens (human)	KEGG	1	0.365	1	C00165	9 (9)
Estrogen signaling pathway - Homo sapiens (human)	KEGG	1	0.365	1	C00165	9 (9)
Vascular smooth muscle contraction - Homo sapiens (human)	KEGG	2	0.368	1	C14748;C00165	26 (26)
Terpenoid backbone biosynthesis - Homo sapiens (human)	KEGG	3	0.382	1	C04146;C17432;C00353	45 (45)
Carbohydrate digestion and absorption - Homo sapiens (human)	KEGG	2	0.386	1	C00165;C00089	27 (27)
Calcium signaling pathway - Homo sapiens (human)	KEGG	1	0.396	1	C00165	10 (10)
African trypanosomiasis - Homo sapiens (human)	KEGG	1	0.396	1	C00165	10 (10)
Amphetamine addiction - Homo sapiens (human)	KEGG	1	0.396	1	C07514	10 (10)
Gap junction - Homo sapiens (human)	KEGG	1	0.426	1	C00165	11 (11)
Circadian entrainment - Homo sapiens (human)	KEGG	1	0.426	1	C00165	11 (11)
Adrenergic signaling in cardiomyocytes - Homo sapiens (human)	KEGG	1	0.426	1	C00165	11 (11)
Prostate cancer - Homo sapiens (human)	KEGG	1	0.426	1	C00762	11 (11)
Thyroid hormone signaling pathway - Homo sapiens (human)	KEGG	1	0.426	1	C00165	11 (11)
Prolactin signaling pathway - Homo sapiens (human)	KEGG	1	0.426	1	C00468	11 (11)
Fatty acid biosynthesis - Homo sapiens (human)	KEGG	3	0.448	1	C00249;C00712;C08362	50 (50)
Dopaminergic synapse - Homo sapiens (human)	KEGG	1	0.454	1	C00165	12 (12)
Cholinergic synapse - Homo sapiens (human)	KEGG	1	0.454	1	C00165	12 (12)
Pyruvate metabolism - Homo sapiens (human)	KEGG	2	0.455	1	C02504;C00036	31 (31)
Insulin secretion - Homo sapiens (human)	KEGG	1	0.481	1	C00165	13 (13)
Taste transduction - Homo sapiens (human)	KEGG	1	0.481	1	C00089	13 (13)
Oxytocin signaling pathway - Homo sapiens (human)	KEGG	1	0.481	1	C00165	13 (13)
Gastric acid secretion - Homo sapiens (human)	KEGG	1	0.507	1	C00165	14 (14)
Platelet activation - Homo sapiens (human)	KEGG	1	0.531	1	C00165	15 (15)
HIF-1 signaling pathway - Homo sapiens (human)	KEGG	1	0.531	1	C00165	15 (15)
N-Glycan biosynthesis - Homo sapiens (human)	KEGG	2	0.534	1	C00381;C03862	36 (36)
Pancreatic secretion - Homo sapiens (human)	KEGG	1	0.576	1	C00165	17 (17)
Proximal tubule bicarbonate reclamation - Homo sapiens (human)	KEGG	1	0.576	1	C00036	17 (17)
Salivary secretion - Homo sapiens (human)	KEGG	1	0.576	1	C00165	17 (17)
alpha-Linolenic acid metabolism - Homo sapiens (human)	KEGG	2	0.592	1	C16320;C00157	40 (40)
Valine_ leucine and isoleucine degradation - Homo sapiens (human)	KEGG	2	0.592	1	C03345;C03069	40 (40)
Citrate cycle (TCA cycle) - Homo sapiens (human)	KEGG	1	0.636	1	C00036	20 (20)
Caffeine metabolism - Homo sapiens (human)	KEGG	1	0.654	1	C16353	21 (21)
Thyroid hormone synthesis - Homo sapiens (human)	KEGG	1	0.654	1	C00165	21 (21)
Histidine metabolism - Homo sapiens (human)	KEGG	2	0.657	1	C00386;C05565	45 (45)
Taurine and hypotaurine metabolism - Homo sapiens (human)	KEGG	1	0.671	1	C05122	22 (22)
Riboflavin metabolism - Homo sapiens (human)	KEGG	1	0.687	1	C03114	23 (23)
AMPK signaling pathway - Homo sapiens (human)	KEGG	1	0.687	1	C07151	23 (23)
Ether lipid metabolism - Homo sapiens (human)	KEGG	1	0.717	1	C03820	25 (25)
Starch and sucrose metabolism - Homo sapiens (human)	KEGG	2	0.723	1	C03033;C00089	51 (51)
Lysine degradation - Homo sapiens (human)	KEGG	2	0.733	1	C05231;C00322	52 (52)
Phosphatidylinositol signaling system - Homo sapiens (human)	KEGG	1	0.744	1	C00165	27 (27)
Alanine_ aspartate and glutamate metabolism - Homo sapiens (human)	KEGG	1	0.757	1	C00036	28 (28)
Biotin metabolism - Homo sapiens (human)	KEGG	1	0.757	1	C05552	28 (28)
Tryptophan metabolism - Homo sapiens (human)	KEGG	3	0.762	1	C05636;C00322;C05638	80 (80)
Glycosphingolipid biosynthesis - ganglio series - Homo sapiens (human)	KEGG	1	0.791	1	C06133	31 (31)
Glycolysis / Gluconeogenesis - Homo sapiens (human)	KEGG	1	0.791	1	C00036	31 (31)
beta-Alanine metabolism - Homo sapiens (human)	KEGG	1	0.791	1	C00386	31 (31)
Folate biosynthesis - Homo sapiens (human)	KEGG	1	0.83	1	C01217	35 (35)
Lysine biosynthesis - Homo sapiens (human)	KEGG	1	0.83	1	C00322	35 (35)
Phenylalanine_ tyrosine and tryptophan biosynthesis - Homo sapiens (human)	KEGG	1	0.83	1	C16848	35 (35)
Fatty acid elongation - Homo sapiens (human)	KEGG	1	0.846	1	C00249	37 (37)
Central carbon metabolism in cancer - Homo sapiens (human)	KEGG	1	0.846	1	C00036	37 (37)
Drug metabolism - other enzymes - Homo sapiens (human)	KEGG	1	0.861	1	C16641	39 (39)
cAMP signaling pathway - Homo sapiens (human)	KEGG	1	0.868	1	C00165	40 (40)
Galactose metabolism - Homo sapiens (human)	KEGG	1	0.898	1	C00089	45 (45)
Nicotinate and nicotinamide metabolism - Homo sapiens (human)	KEGG	1	0.917	1	C01297	49 (49)
Glycine_ serine and threonine metabolism - Homo sapiens (human)	KEGG	1	0.921	1	C02737	50 (50)
Fatty acid degradation - Homo sapiens (human)	KEGG	1	0.921	1	C00249	50 (50)
Pentose and glucuronate interconversions - Homo sapiens (human)	KEGG	1	0.939	1	C03033	55 (55)
Arginine and proline metabolism - Homo sapiens (human)	KEGG	2	0.944	1	C00077;C05939	91 (91)
Glyoxylate and dicarboxylate metabolism - Homo sapiens (human)	KEGG	1	0.947	1	C00036	58 (58)
Neuroactive ligand-receptor interaction - Homo sapiens (human)	KEGG	3	0.956	1	C02166;C02165;C05952	128 (128)
Amino sugar and nucleotide sugar metabolism - Homo sapiens (human)	KEGG	2	0.969	1	C00461;C00329	105 (105)
Phenylalanine metabolism - Homo sapiens (human)	KEGG	1	0.974	1	C00512	72 (72)
ABC transporters - Homo sapiens (human)	KEGG	2	0.986	1	C00077;C00089	123 (123)
Drug metabolism - cytochrome P450 - Homo sapiens (human)	KEGG	1	0.989	1	C16571	88 (88)
